# Supplementary material for: N,N-Bis(diphenyl­phosphan­yl)benzyl­amine
Source: Acta Crystallogr Sect E Struct Rep Online. 2011 Jan 12;67(Pt 2):o370. doi: 10.1107/S1600536811000997 (PMC3051494; doi:10.1107/S1600536811000997)
Supplement: Supplementary file 2 [file e-67-0o370-Isup2.hkl]

# 
# h,k,l, Fc-squared, Fo-squared, sigma(Fo-squared) and status flag 
# 
data_I
_shelx_title ' shelxl in P-1' 
_shelx_refln_list_code          4 
_shelx_F_calc_maximum       96.38 
_exptl_crystal_F_000       500.00 
_reflns_d_resolution_high  0.8403 
 
loop_ 
 _symmetry_equiv_pos_as_xyz 
 'x, y, z' 
 '-x, -y, -z' 
 
_cell_length_a    10.3808 
_cell_length_b    10.4552 
_cell_length_c    13.2392 
_cell_angle_alpha  69.707 
_cell_angle_beta   79.239 
_cell_angle_gamma  70.207 
 
_shelx_F_squared_multiplier     1.000 
 
loop_ 
 _refln_index_h 
 _refln_index_k 
 _refln_index_l 
 _refln_F_squared_calc 
 _refln_F_squared_meas 
 _refln_F_squared_sigma 
 _refln_observed_status 
   1   0   0     1291.68     1318.66      9.81 o 
   3   0   0      175.80      180.84      3.80 o 
   4   0   0      133.88      145.96      2.97 o 
   5   0   0       60.92       76.63      4.02 o 
   6   0   0      337.20      387.02     11.38 o 
   7   0   0       46.98       58.27      9.96 o 
   8   0   0      174.24      232.08     11.02 o 
   9   0   0       50.00       50.91      9.60 o 
  10   0   0        7.49       10.59      2.18 o 
  11   0   0      172.45      186.28     11.21 o 
 -11   1   0       25.19       26.61      4.79 o 
 -10   1   0       66.25       63.09      8.46 o 
  -9   1   0       39.78       36.46      4.97 o 
  -8   1   0        0.97        1.14      1.83 o 
  -7   1   0       22.55       39.04      7.47 o 
  -6   1   0       18.73       34.24      9.28 o 
  -5   1   0      402.74      426.51     12.73 o 
  -4   1   0      389.16      394.55     18.07 o 
  -3   1   0     1104.02     1002.34     23.21 o 
  -2   1   0      273.39      322.59     17.23 o 
  -1   1   0       19.78       12.07      0.60 o 
   0   1   0      135.68      113.82      3.44 o 
   2   1   0     2668.22     2651.06     40.95 o 
   3   1   0     2748.33     2585.03     54.66 o 
   4   1   0      937.06      777.62     19.36 o 
   5   1   0        5.28        4.63      4.77 o 
   6   1   0        0.93        4.50      2.62 o 
   7   1   0      410.62      452.69     22.20 o 
   8   1   0       52.27       70.17     13.24 o 
   9   1   0       11.94        8.22      3.88 o 
  10   1   0        3.15        6.68      2.87 o 
  11   1   0        3.00        2.62      3.19 o 
 -10   2   0        1.34        2.66      2.24 o 
  -9   2   0       40.28       39.26      6.62 o 
  -8   2   0       23.45       30.55      3.63 o 
  -7   2   0        0.37        1.66      2.02 o 
  -6   2   0      171.93      197.07      5.69 o 
  -5   2   0       33.33       28.31      4.30 o 
  -4   2   0       17.89       29.13      1.88 o 
  -3   2   0      477.66      370.47      8.35 o 
  -2   2   0      469.76      412.22     13.14 o 
  -1   2   0      675.99      596.26     19.22 o 
   1   2   0       48.15       73.39      2.05 o 
   2   2   0     6130.15     6624.56     72.40 o 
   3   2   0      939.22      760.98      9.95 o 
   4   2   0      492.93      552.91      6.97 o 
   5   2   0       22.76       19.86      3.31 o 
   6   2   0      168.16      203.64      7.32 o 
   7   2   0        0.58        2.32      2.95 o 
   8   2   0     1871.56     2157.14     33.11 o 
   9   2   0      481.97      539.45     20.89 o 
  10   2   0      231.15      227.06     26.80 o 
  11   2   0        0.04        5.29      3.65 o 
  12   2   0       16.08       16.38      3.50 o 
 -10   3   0        4.57        5.28      2.42 o 
  -9   3   0       35.03       32.19      5.76 o 
  -8   3   0       57.45       60.19      6.40 o 
  -7   3   0       39.56       45.37      6.97 o 
  -6   3   0       31.75       33.22      5.36 o 
  -5   3   0      136.91      160.00      3.51 o 
  -4   3   0        3.13        2.94      0.92 o 
  -3   3   0      235.10      301.84     11.43 o 
  -2   3   0      888.74      915.75     33.21 o 
  -1   3   0     1661.30     1422.15     30.88 o 
   0   3   0      181.34      145.03      2.52 o 
   1   3   0      741.75      673.35     11.15 o 
   2   3   0      468.33      361.05      5.73 o 
   3   3   0        3.84        9.43      1.50 o 
   4   3   0     1211.83      990.06     12.44 o 
   5   3   0      145.81      157.51      4.53 o 
   6   3   0       83.39       71.32      4.19 o 
   7   3   0       11.13       12.38      3.78 o 
   8   3   0        2.62        7.22      3.13 o 
   9   3   0        0.94        5.95      2.99 o 
  10   3   0       98.77       79.98     13.94 o 
  11   3   0        0.08        1.06      2.48 o 
  12   3   0       16.55       18.94      4.37 o 
  -9   4   0        0.74        1.57      2.85 o 
  -8   4   0       30.74       36.03      6.18 o 
  -7   4   0      339.92      348.88     13.69 o 
  -6   4   0      222.55      240.11      7.34 o 
  -5   4   0      178.90      133.06      9.92 o 
  -4   4   0       16.18       29.38      6.68 o 
  -3   4   0      254.94      244.73      7.83 o 
  -2   4   0       16.46       21.45      5.23 o 
  -1   4   0      851.70      700.91     17.09 o 
   0   4   0        0.86        6.74      0.90 o 
   1   4   0      132.56      120.38      2.57 o 
   2   4   0       39.54       48.48      1.38 o 
   3   4   0      263.08      220.94      3.85 o 
   4   4   0       64.49       52.68      1.88 o 
   5   4   0      537.84      489.06      8.48 o 
   6   4   0      173.53      196.54      7.09 o 
   7   4   0       31.21       43.01      8.43 o 
   8   4   0      583.25      694.21     33.44 o 
   9   4   0        0.31        1.89      2.77 o 
  10   4   0      384.57      425.08     12.24 o 
  11   4   0      105.05      107.13     17.40 o 
  12   4   0        4.70        6.18      4.02 o 
  -8   5   0        0.64        2.55      1.65 o 
  -7   5   0        4.86        6.88      3.14 o 
  -6   5   0      134.48      134.29      9.17 o 
  -5   5   0      321.39      346.87     20.09 o 
  -4   5   0       42.33       32.36      5.89 o 
  -3   5   0        2.68        3.41      2.39 o 
  -2   5   0        2.44        1.67      2.79 o 
  -1   5   0      240.10      308.90      7.54 o 
   0   5   0      347.42      307.10      6.74 o 
   1   5   0     2181.43     2197.60     27.88 o 
   2   5   0       22.55       17.72      3.02 o 
   3   5   0       83.18       62.77      2.01 o 
   4   5   0       70.95       68.96      2.81 o 
   5   5   0      202.04      192.52      6.46 o 
   6   5   0      792.71      735.80     19.43 o 
   7   5   0       90.85       84.52      6.36 o 
   8   5   0      578.77      568.59     18.13 o 
   9   5   0       42.25       38.51      5.98 o 
  10   5   0       62.73       60.63     10.85 o 
  11   5   0      136.60      107.57     21.81 o 
  12   5   0       68.76       51.27     10.82 o 
  -8   6   0        0.81        1.87      4.88 o 
  -7   6   0       18.82       19.98      3.92 o 
  -6   6   0        4.79        4.53      2.34 o 
  -5   6   0        9.97        7.64      2.72 o 
  -4   6   0      217.15      235.21      9.98 o 
  -3   6   0       33.00       31.38     10.10 o 
  -2   6   0       97.94      120.88      9.86 o 
  -1   6   0       64.31       57.05      9.38 o 
   0   6   0        0.67        1.64      1.17 o 
   1   6   0      266.92      265.25     12.36 o 
   2   6   0      664.30      753.68     14.08 o 
   3   6   0      228.29      203.54      5.37 o 
   4   6   0       40.28       53.17      3.39 o 
   5   6   0      357.34      354.08      9.98 o 
   6   6   0       84.85       71.73      6.08 o 
   7   6   0      260.00      248.28      9.68 o 
   8   6   0      120.99      165.32     10.15 o 
   9   6   0       64.62       53.55      6.34 o 
  10   6   0       50.98       48.60      7.84 o 
  11   6   0        8.73        8.88      4.23 o 
  -7   7   0        5.81        4.02      3.43 o 
  -6   7   0        1.22        0.23      2.19 o 
  -5   7   0       33.23       28.68      6.42 o 
  -4   7   0       11.40       14.04      3.96 o 
  -3   7   0       42.37       45.42      9.31 o 
  -2   7   0      176.05      194.50      6.72 o 
  -1   7   0        0.19        1.88      1.65 o 
   0   7   0       22.75       19.00      3.48 o 
   1   7   0       48.36       45.17      4.02 o 
   2   7   0      212.92      238.23      9.42 o 
   3   7   0      267.35      274.50      7.13 o 
   4   7   0       93.24      117.29      5.37 o 
   5   7   0       12.74       16.86      3.06 o 
   6   7   0        5.77        4.42      2.18 o 
   7   7   0        3.73        3.25      2.43 o 
   8   7   0      177.77      180.59      7.78 o 
   9   7   0      321.74      370.34     10.70 o 
  10   7   0        6.36        5.40      3.11 o 
  11   7   0       13.53       12.83      4.50 o 
  -5   8   0        6.92        2.34      1.67 o 
  -4   8   0       54.55       51.77     14.66 o 
  -3   8   0        0.60        0.73      2.25 o 
  -2   8   0      175.96      190.45     10.44 o 
  -1   8   0      206.03      212.55     12.11 o 
   0   8   0       71.56       82.69      5.33 o 
   1   8   0       55.65       75.47      6.20 o 
   2   8   0        5.58        4.92      2.13 o 
   3   8   0      173.80      164.92      5.49 o 
   4   8   0        2.34        0.47      1.81 o 
   5   8   0       79.38       88.65     10.26 o 
   6   8   0       36.04       46.54      4.49 o 
   7   8   0        0.10       -1.43      3.26 o 
   8   8   0        7.21        7.50      3.08 o 
   9   8   0      166.48      163.16     21.73 o 
  10   8   0      130.51      142.43      6.90 o 
  -4   9   0        2.24        4.44      3.37 o 
  -3   9   0        4.71        6.89      3.25 o 
  -2   9   0        1.49       -2.13      3.48 o 
  -1   9   0       95.05       94.53      6.31 o 
   0   9   0      232.06      254.76     12.52 o 
   1   9   0       10.41        6.60      1.80 o 
   2   9   0       37.95       37.66      6.12 o 
   3   9   0       12.17       13.39      3.44 o 
   4   9   0        9.95        6.90      2.93 o 
   5   9   0       45.93       43.70      6.95 o 
   6   9   0       12.63        8.60      3.42 o 
   7   9   0       43.90       39.24      7.70 o 
   8   9   0       21.06       22.02      4.67 o 
   9   9   0       14.41       11.54      3.09 o 
  10   9   0       66.33       50.90     11.56 o 
  -2  10   0       14.22       12.85      4.78 o 
  -1  10   0       33.45       22.59      8.11 o 
   0  10   0       42.42       24.78      9.43 o 
   1  10   0        3.18        5.98      3.27 o 
   2  10   0       34.14       30.31      5.18 o 
   3  10   0       33.37       24.26      4.56 o 
   4  10   0       43.43       44.44      7.49 o 
   5  10   0        0.42       -0.93      2.88 o 
   6  10   0       30.49       26.49      6.09 o 
   7  10   0       59.58       42.81      8.40 o 
   8  10   0       33.95       22.09      5.65 o 
   9  10   0        9.32        6.04      2.70 o 
   0  11   0       11.47        7.17      3.39 o 
   1  11   0        4.83        8.48      3.87 o 
   2  11   0       44.55       35.98     14.40 o 
   3  11   0        0.11       -0.44      3.98 o 
   4  11   0        1.27        1.56      1.79 o 
   5  11   0       77.02      113.07     13.17 o 
   6  11   0       23.61       21.78      6.02 o 
   7  11   0       71.53       73.75     19.68 o 
  -6 -11   1       50.83       42.01     13.19 o 
  -5 -11   1        0.35        0.90      2.19 o 
  -4 -11   1        5.63        4.93      2.22 o 
  -3 -11   1       41.90       31.05     11.32 o 
  -2 -11   1        1.22        2.06      2.19 o 
  -1 -11   1        5.69        6.20      4.56 o 
  -8 -10   1       36.64       30.82      6.00 o 
  -7 -10   1       75.30       70.31     12.67 o 
  -6 -10   1       45.61       35.87      6.81 o 
  -5 -10   1       61.54       62.53      5.17 o 
  -4 -10   1        0.00        1.30      1.78 o 
  -3 -10   1        9.96       11.78      3.52 o 
  -2 -10   1        6.45        6.02      4.62 o 
  -1 -10   1       58.95       49.91     15.81 o 
   0 -10   1       14.97       11.52      4.23 o 
   1 -10   1       47.17       39.53     13.34 o 
   2 -10   1        0.79        5.75      2.93 o 
  -9  -9   1        0.55        1.28      3.15 o 
  -8  -9   1       38.31       38.81      6.79 o 
  -7  -9   1       25.20       28.38      5.36 o 
  -6  -9   1      566.16      651.90     12.25 o 
  -5  -9   1       98.42       95.73     16.33 o 
  -4  -9   1      168.48      169.16      7.59 o 
  -3  -9   1       13.39       12.03      2.99 o 
  -2  -9   1        2.25        5.27      1.64 o 
  -1  -9   1       17.73       15.66      3.68 o 
   0  -9   1      101.16      116.29      5.52 o 
   1  -9   1        0.05        5.45      4.12 o 
   2  -9   1       74.78       62.31     15.32 o 
   3  -9   1        7.01        4.58      3.40 o 
   4  -9   1        0.06        2.30      3.64 o 
 -10  -8   1       80.60       57.65      9.94 o 
  -9  -8   1      126.58      148.15     16.41 o 
  -8  -8   1       96.59       99.35     14.07 o 
  -7  -8   1       99.11      101.76      6.02 o 
  -6  -8   1      167.41      163.98      6.58 o 
  -5  -8   1      454.07      492.63     13.52 o 
  -4  -8   1       12.63       11.10      2.53 o 
  -3  -8   1       34.56       40.13      4.14 o 
  -2  -8   1       24.87       24.37      3.72 o 
  -1  -8   1      173.58      150.94      5.47 o 
   0  -8   1      219.28      224.67      8.57 o 
   1  -8   1       79.83       74.52      6.46 o 
   2  -8   1        8.65        6.11      2.51 o 
   3  -8   1      125.22      148.84     18.69 o 
   4  -8   1        2.68        0.63      3.42 o 
   5  -8   1        0.00        0.07      5.18 o 
 -11  -7   1       11.78        8.59      3.45 o 
 -10  -7   1      118.78      120.42     15.43 o 
  -9  -7   1       14.46       16.77      4.18 o 
  -8  -7   1       73.71       90.79     12.46 o 
  -7  -7   1        4.54        3.95      1.81 o 
  -6  -7   1      690.09      727.05     20.66 o 
  -5  -7   1       53.06       85.44      8.74 o 
  -4  -7   1     1089.44     1193.88     26.91 o 
  -3  -7   1      121.02       91.82      4.46 o 
  -2  -7   1      101.79      111.87      4.22 o 
  -1  -7   1      271.90      274.23      7.17 o 
   0  -7   1       20.30       27.15      2.10 o 
   1  -7   1       98.02      116.64      5.40 o 
   2  -7   1      141.06      145.97      8.99 o 
   3  -7   1       64.58       65.21     11.16 o 
   4  -7   1      104.41       99.74      7.35 o 
   5  -7   1       40.10       39.47      7.89 o 
   6  -7   1        1.35        1.38      4.57 o 
 -11  -6   1        2.55        4.72      1.97 o 
 -10  -6   1        3.39        3.10      2.22 o 
  -9  -6   1      210.95      222.57      9.26 o 
  -8  -6   1      231.39      216.77      6.77 o 
  -7  -6   1       15.33        9.56      3.42 o 
  -6  -6   1        6.91        6.26      2.23 o 
  -5  -6   1       39.31       42.17      7.21 o 
  -4  -6   1       50.62       45.89      8.84 o 
  -3  -6   1      685.22      717.80     19.10 o 
  -2  -6   1      744.89      745.21     17.53 o 
  -1  -6   1        3.18        9.93      2.03 o 
   0  -6   1      332.11      344.93      9.25 o 
   1  -6   1        0.35        0.81      1.34 o 
   2  -6   1      150.83      149.57      6.80 o 
   3  -6   1      239.05      259.12     14.51 o 
   4  -6   1       32.28       29.88      6.09 o 
   5  -6   1        7.53        7.44      2.73 o 
   6  -6   1       21.43       16.02      5.62 o 
   7  -6   1        3.29        1.66      1.85 o 
 -11  -5   1        0.33        2.51      3.94 o 
 -10  -5   1       98.07      101.34     14.92 o 
  -9  -5   1       77.44       66.69      9.71 o 
  -8  -5   1      219.60      250.64      9.63 o 
  -7  -5   1      550.66      523.84     20.69 o 
  -6  -5   1      206.44      217.85      9.41 o 
  -5  -5   1      145.25      118.99      5.73 o 
  -4  -5   1      110.06      101.19      4.27 o 
  -3  -5   1        9.50       12.68      2.71 o 
  -2  -5   1     1178.61     1069.81     21.09 o 
  -1  -5   1      203.54      182.53      3.60 o 
   0  -5   1       38.23       45.62      3.51 o 
   1  -5   1        3.01        0.61      0.54 o 
   2  -5   1      576.03      729.66     23.92 o 
   3  -5   1      184.56      194.07      8.81 o 
   4  -5   1     1164.38     1307.48     41.86 o 
   5  -5   1      199.55      188.56      8.91 o 
   6  -5   1        7.71        5.20      2.52 o 
   7  -5   1       71.15       66.63     11.62 o 
   8  -5   1       19.50       20.39      4.49 o 
 -11  -4   1      102.14       90.01     19.16 o 
 -10  -4   1        3.54       10.04      3.55 o 
  -9  -4   1       38.03       38.01      6.25 o 
  -8  -4   1       46.86       42.33      7.98 o 
  -7  -4   1       15.76       16.42      3.28 o 
  -6  -4   1      150.21      122.05      4.73 o 
  -5  -4   1     1123.16     1177.77     50.62 o 
  -4  -4   1       37.25       36.22      3.65 o 
  -3  -4   1      938.98      963.33     12.16 o 
  -2  -4   1      324.46      286.95      5.37 o 
  -1  -4   1      324.59      260.95      5.16 o 
   0  -4   1     3609.33     3290.77     67.09 o 
   1  -4   1      100.17      124.17      2.28 o 
   2  -4   1       37.24       44.92      5.35 o 
   3  -4   1       40.96       45.36      8.27 o 
   4  -4   1        2.56        2.55      1.40 o 
   5  -4   1      382.66      373.63     27.53 o 
   6  -4   1      730.08      712.24     47.20 o 
   7  -4   1        2.23        5.87      4.91 o 
   8  -4   1       99.55       99.18     13.36 o 
   9  -4   1        4.93        7.24      3.12 o 
 -11  -3   1      127.17      133.79     21.29 o 
 -10  -3   1      108.83      126.51      8.49 o 
  -9  -3   1        0.10        1.92      2.21 o 
  -8  -3   1      657.40      736.18     21.98 o 
  -7  -3   1        1.45        5.98      2.09 o 
  -6  -3   1       44.09       26.33      4.67 o 
  -5  -3   1     1048.57     1017.67     17.27 o 
  -4  -3   1      127.00      101.99      2.82 o 
  -3  -3   1      139.54      111.59      2.69 o 
  -2  -3   1      471.38      495.98      7.20 o 
  -1  -3   1       93.55       95.62      2.05 o 
   0  -3   1     1245.64     1240.11     11.82 o 
   1  -3   1      369.81      374.77      8.47 o 
   2  -3   1        4.57        5.25      1.86 o 
   3  -3   1     1050.02      991.55     47.62 o 
   4  -3   1      284.07      268.23      9.74 o 
   5  -3   1       36.60       32.84      2.81 o 
   6  -3   1      453.39      463.05     11.31 o 
   7  -3   1      290.68      284.43      8.49 o 
   8  -3   1        6.51        8.38      2.07 o 
   9  -3   1       53.60       54.01      7.75 o 
  10  -3   1        0.11       -3.42      3.71 o 
 -11  -2   1       51.85       50.93     10.23 o 
 -10  -2   1      115.55      108.82     22.45 o 
  -9  -2   1      101.28       84.62     19.68 o 
  -8  -2   1        2.08        4.71      4.67 o 
  -7  -2   1       79.93       82.11      5.00 o 
  -6  -2   1      193.90      197.52      8.72 o 
  -5  -2   1      288.77      352.20      9.45 o 
  -4  -2   1     1008.55      881.40     23.95 o 
  -3  -2   1     1255.02     1077.14     12.64 o 
  -2  -2   1      484.56      362.24      5.77 o 
  -1  -2   1       99.53      126.03      3.11 o 
   0  -2   1     1870.29     1560.71     12.59 o 
   1  -2   1     1288.62     1112.62      9.95 o 
   2  -2   1      786.65      636.01      8.10 o 
   3  -2   1        3.28        3.87      0.80 o 
   4  -2   1        0.13        2.07      0.72 o 
   5  -2   1       34.58       31.88      2.32 o 
   6  -2   1        2.34        0.83      1.36 o 
   7  -2   1       26.43       29.69      4.97 o 
   8  -2   1      180.41      185.73      8.11 o 
   9  -2   1        0.04        1.34      2.04 o 
  10  -2   1       82.65       74.67     10.45 o 
 -11  -1   1        0.82        2.57      4.03 o 
 -10  -1   1       25.01       33.74      7.82 o 
  -9  -1   1       62.62       65.65      9.87 o 
  -8  -1   1     1609.04     1813.72     69.42 o 
  -7  -1   1      114.07      113.65      5.27 o 
  -6  -1   1      157.45      173.28     12.69 o 
  -5  -1   1        0.16        1.04      1.88 o 
  -4  -1   1      102.77      125.98      2.88 o 
  -3  -1   1     1332.76     1068.75     24.89 o 
  -2  -1   1      397.50      481.13      7.64 o 
  -1  -1   1      468.76      406.43     11.67 o 
   0  -1   1        0.11        0.63      0.66 o 
   1  -1   1     1304.92     1169.37      9.51 o 
   2  -1   1      853.52      927.31     10.80 o 
   3  -1   1     2425.14     2147.97     21.24 o 
   4  -1   1      788.66      718.39     10.90 o 
   5  -1   1      124.40      124.05      3.60 o 
   6  -1   1       11.77       15.31      2.13 o 
   7  -1   1        3.52        5.59      1.76 o 
   8  -1   1        0.01        0.32      2.23 o 
   9  -1   1        7.68       10.19      1.92 o 
  10  -1   1        4.97        5.41      1.89 o 
  11  -1   1       13.00       14.23      3.59 o 
 -11   0   1       10.08       10.44      5.36 o 
 -10   0   1        8.33       12.68      3.88 o 
  -9   0   1       15.04       11.55      2.84 o 
  -8   0   1        6.26        8.64      3.74 o 
  -7   0   1      714.28      787.08     23.54 o 
  -6   0   1      812.35      810.43     23.18 o 
  -5   0   1       21.70       12.10      3.08 o 
  -4   0   1      293.04      245.07      5.88 o 
  -3   0   1      795.18      832.18     14.12 o 
  -2   0   1      738.30      632.40      7.31 o 
  -1   0   1     2728.04     3005.05     43.74 o 
   0   0   1      217.51      150.14      6.04 o 
   1   0   1     1196.20     1253.17      9.71 o 
   2   0   1      430.72      498.15     10.06 o 
   3   0   1     3656.65     3907.02     63.67 o 
   4   0   1     1038.21      930.25     16.57 o 
   5   0   1     3958.99     3927.42     54.51 o 
   6   0   1       74.21       95.32      4.39 o 
   7   0   1        7.75       20.30      4.34 o 
   8   0   1       31.60       37.34      4.54 o 
   9   0   1      325.17      328.10     13.93 o 
  10   0   1      113.39      115.29      7.30 o 
  11   0   1        9.48       10.59      2.90 o 
 -11   1   1      103.83      100.15     15.01 o 
 -10   1   1       50.05       39.99      6.19 o 
  -9   1   1        3.38        2.09      1.55 o 
  -8   1   1       41.20       56.87      9.64 o 
  -7   1   1       85.01       80.28     13.43 o 
  -6   1   1      472.26      539.67     18.50 o 
  -5   1   1     2277.25     2448.40     41.69 o 
  -4   1   1        2.81        2.34      1.27 o 
  -3   1   1      294.26      303.24      5.66 o 
  -2   1   1     1820.41     1939.57     36.90 o 
  -1   1   1     2752.96     2758.79     71.10 o 
   1   1   1     1174.05     1275.32     10.63 o 
   3   1   1       62.72       85.51      3.17 o 
   4   1   1      934.97      938.24     11.04 o 
   5   1   1        1.51        1.84      1.31 o 
   6   1   1     1872.64     1814.31     44.97 o 
   7   1   1       39.59       30.94      6.03 o 
   8   1   1      482.80      517.31     16.70 o 
   9   1   1      138.14      133.51     14.25 o 
  10   1   1       66.98       61.42      6.43 o 
  11   1   1       74.79       75.18     10.58 o 
 -10   2   1       43.21       42.97      8.82 o 
  -9   2   1       33.16       28.27      4.20 o 
  -8   2   1        2.50        0.92      1.72 o 
  -7   2   1      161.28      189.38      6.51 o 
  -6   2   1      128.41      132.42      8.87 o 
  -5   2   1      301.17      303.01      9.28 o 
  -4   2   1      280.91      265.89      7.92 o 
  -3   2   1       18.17       16.25      2.62 o 
  -2   2   1       81.98       94.09      3.19 o 
  -1   2   1      158.26      115.27      5.86 o 
   0   2   1       17.77       17.59      0.60 o 
   1   2   1      491.03      482.18      5.58 o 
   2   2   1     3467.20     3536.88     42.74 o 
   3   2   1     1794.72     1820.23     17.51 o 
   4   2   1       93.12      102.21      3.09 o 
   5   2   1     2336.15     2598.78     60.65 o 
   6   2   1      129.90      127.18      6.76 o 
   7   2   1     1028.47     1182.36     51.12 o 
   8   2   1      438.89      483.36     43.45 o 
   9   2   1        0.96       -0.68      5.14 o 
  10   2   1       27.78       25.86      5.30 o 
  11   2   1        3.04        4.12      1.98 o 
  12   2   1       32.37       35.90      6.16 o 
 -10   3   1        1.99       -1.21      3.02 o 
  -9   3   1       71.36       69.24     11.84 o 
  -8   3   1       13.61       10.63      2.09 o 
  -7   3   1       53.47       46.58      4.87 o 
  -6   3   1      161.66      169.56      6.94 o 
  -5   3   1       48.95       56.76      4.98 o 
  -4   3   1      403.87      429.23     11.28 o 
  -3   3   1     1095.42      929.26     12.86 o 
  -2   3   1      183.46      130.28      2.57 o 
  -1   3   1      263.65      266.08      5.62 o 
   0   3   1     1167.96     1145.46     16.68 o 
   1   3   1       18.02       25.23      1.80 o 
   2   3   1      300.33      252.94      5.36 o 
   3   3   1     1526.26     1305.14     16.46 o 
   4   3   1      255.91      226.73      3.97 o 
   5   3   1      164.38      170.58      7.99 o 
   6   3   1       87.11      122.50      6.73 o 
   7   3   1      231.63      250.13      7.54 o 
   8   3   1     1223.11     1413.04     39.60 o 
   9   3   1      319.02      304.93     13.89 o 
  10   3   1       44.29       59.23     11.71 o 
  11   3   1        3.03        2.54      3.01 o 
  12   3   1        4.57        1.16      3.62 o 
  -9   4   1        7.27        3.97      2.69 o 
  -8   4   1        0.06       -2.71      4.03 o 
  -7   4   1      172.27      183.14     29.86 o 
  -6   4   1       58.41       63.75      3.31 o 
  -5   4   1        0.54        0.60      0.66 o 
  -4   4   1       86.49       90.68      2.89 o 
  -3   4   1      673.01      885.52     24.04 o 
  -2   4   1      885.59      860.07     65.90 o 
  -1   4   1     1281.16     1508.86     44.59 o 
   0   4   1      221.23      232.55      3.77 o 
   1   4   1     1956.04     2045.89     25.99 o 
   2   4   1      653.95      577.76      4.94 o 
   3   4   1      429.59      441.26      6.11 o 
   4   4   1      246.05      208.62      6.03 o 
   5   4   1      134.37      131.73      4.11 o 
   6   4   1      111.43      121.20      4.42 o 
   7   4   1        8.40       11.41      4.42 o 
   8   4   1       47.21       55.37     11.29 o 
   9   4   1        2.61        5.89      3.18 o 
  10   4   1       93.46       79.96     13.75 o 
  11   4   1       16.21       12.40      3.50 o 
  12   4   1        7.41        5.11      2.53 o 
  -8   5   1        0.47       -0.32      3.04 o 
  -7   5   1       12.37       12.84      4.11 o 
  -6   5   1      213.25      245.35      8.83 o 
  -5   5   1       35.43       30.53      5.49 o 
  -4   5   1        2.32        5.20      3.01 o 
  -3   5   1       93.59       85.04      7.69 o 
  -2   5   1      206.46      261.95      7.77 o 
  -1   5   1      248.14      185.01     11.47 o 
   0   5   1       21.50       43.63      1.61 o 
   1   5   1      380.69      349.93      6.52 o 
   2   5   1      175.46      229.57      4.75 o 
   3   5   1       64.01       47.31      1.62 o 
   4   5   1      181.62      188.52      3.31 o 
   5   5   1      907.84      906.33     16.33 o 
   6   5   1      367.19      415.04     11.54 o 
   7   5   1       11.24       16.76      4.79 o 
   8   5   1        0.05        6.42      3.95 o 
   9   5   1        0.03       -3.42      5.52 o 
  10   5   1       97.39       95.65     16.80 o 
  11   5   1       71.33       58.41     11.12 o 
  12   5   1        1.23        6.32      2.48 o 
  -8   6   1        6.41        5.36      2.68 o 
  -7   6   1        0.30       -0.62      3.64 o 
  -6   6   1       13.78       12.36      4.21 o 
  -5   6   1      258.87      278.43     11.21 o 
  -4   6   1      244.40      252.05     17.76 o 
  -3   6   1       85.04       75.00      4.24 o 
  -2   6   1       35.17       39.89      7.08 o 
  -1   6   1       79.10       97.76      3.55 o 
   0   6   1       40.73       36.16      2.21 o 
   1   6   1        0.21        5.41      0.91 o 
   2   6   1        2.09        1.20      0.82 o 
   3   6   1       15.44       12.59      1.94 o 
   4   6   1        0.66        0.78      1.16 o 
   5   6   1       98.92       85.35      3.73 o 
   6   6   1      443.45      394.14     14.07 o 
   7   6   1        0.90        1.37      2.12 o 
   8   6   1      431.23      428.55     13.53 o 
   9   6   1        1.45        2.58      2.85 o 
  10   6   1      123.53      112.17     19.38 o 
  11   6   1       47.11       35.53      8.89 o 
  -7   7   1        1.36        1.91      3.37 o 
  -6   7   1        7.79       11.06      3.84 o 
  -5   7   1        6.66        5.49      4.43 o 
  -4   7   1       27.46       29.13      6.73 o 
  -3   7   1      146.06      152.58      6.48 o 
  -2   7   1       24.25       28.73      5.72 o 
  -1   7   1       33.78       32.98      8.10 o 
   0   7   1       14.68       18.97      2.46 o 
   1   7   1      510.63      585.06     26.32 o 
   2   7   1      370.31      323.93     11.83 o 
   3   7   1       49.68       47.77      5.20 o 
   4   7   1       40.65       36.01      4.58 o 
   5   7   1      647.84      658.52     23.22 o 
   6   7   1       16.39       20.67      3.70 o 
   7   7   1      239.40      230.99      8.61 o 
   8   7   1        0.14        2.89      1.77 o 
   9   7   1        1.94        3.36      2.49 o 
  10   7   1        0.32        0.18      3.39 o 
  11   7   1       30.92       25.75      7.10 o 
  -6   8   1        0.52        0.64      2.31 o 
  -5   8   1       40.52       25.25      7.24 o 
  -4   8   1        0.13        2.74      3.25 o 
  -3   8   1      124.36      158.67     11.93 o 
  -2   8   1       77.54       86.42      8.33 o 
  -1   8   1       12.44       12.18      2.51 o 
   0   8   1        1.90        3.78      1.12 o 
   1   8   1        0.23        0.57      1.71 o 
   2   8   1      249.67      297.69     11.88 o 
   3   8   1      254.78      299.32     15.36 o 
   4   8   1      247.80      258.95      8.90 o 
   5   8   1        1.03       -0.16      2.44 o 
   6   8   1        8.72       16.61      3.36 o 
   7   8   1       56.74       67.90     11.22 o 
   8   8   1      350.25      405.77     21.92 o 
   9   8   1        7.09        6.91      3.10 o 
  10   8   1       35.84       32.31      5.61 o 
  11   8   1        5.17        6.64      4.55 o 
  -4   9   1       31.71       32.81     11.46 o 
  -3   9   1        0.11        1.88      2.82 o 
  -2   9   1       29.60       31.61     10.20 o 
  -1   9   1       89.42       91.54      7.21 o 
   0   9   1      180.19      153.28     10.93 o 
   1   9   1        1.80        0.27      0.94 o 
   2   9   1       27.49       20.09      4.13 o 
   3   9   1       49.80       46.17      9.23 o 
   4   9   1       91.20       90.03      8.53 o 
   5   9   1       20.37        9.65      2.92 o 
   6   9   1       15.38       15.55      3.52 o 
   7   9   1       83.72       91.74      7.07 o 
   8   9   1       67.13       48.87      8.69 o 
   9   9   1      304.69      332.95     11.06 o 
  10   9   1       25.85       22.86      6.78 o 
  -3  10   1        7.26        7.90      3.68 o 
  -2  10   1        5.91        9.12      5.17 o 
  -1  10   1       33.46       26.11     10.54 o 
   0  10   1       55.10       39.62     14.05 o 
   1  10   1        0.06        1.42      1.91 o 
   2  10   1        9.28        6.74      2.97 o 
   3  10   1       70.36       74.80      8.25 o 
   4  10   1        0.52        1.30      2.15 o 
   5  10   1      118.40      120.85     10.47 o 
   6  10   1        4.62        5.40      2.01 o 
   7  10   1       13.74       10.03      4.44 o 
   8  10   1       38.97       29.43      4.53 o 
   9  10   1       14.08        9.52      3.97 o 
  -1  11   1       23.38       15.92      9.29 o 
   0  11   1        0.03        3.06      4.54 o 
   1  11   1       28.39       20.19      8.81 o 
   2  11   1       30.16       18.45      8.60 o 
   3  11   1        9.71       10.34      8.92 o 
   4  11   1       22.85       23.65      4.99 o 
   5  11   1        1.90        3.12      2.37 o 
   6  11   1       56.41       65.41     12.53 o 
   7  11   1       47.73       49.53     10.70 o 
  -4 -11   2       87.19       87.76      7.23 o 
  -3 -11   2        4.51        1.36      4.24 o 
  -7 -10   2       43.10       43.66      7.18 o 
  -6 -10   2       62.69       63.23     13.09 o 
  -5 -10   2        2.59        5.41      2.68 o 
  -4 -10   2        0.13        3.54      2.53 o 
  -3 -10   2       13.83       13.23      2.51 o 
  -2 -10   2        1.36        3.50      4.20 o 
  -1 -10   2        2.74        2.58      3.32 o 
   0 -10   2        3.61        3.06      3.29 o 
   1 -10   2        2.68        5.25      2.09 o 
  -9  -9   2        2.84        3.65      2.80 o 
  -8  -9   2       11.42       12.05      5.11 o 
  -7  -9   2       91.55      101.12     11.53 o 
  -6  -9   2        0.16        5.41      2.70 o 
  -5  -9   2      217.11      251.91      7.25 o 
  -4  -9   2        0.18        1.91      2.46 o 
  -3  -9   2       83.41       81.57      4.88 o 
  -2  -9   2       15.35       19.75      3.91 o 
  -1  -9   2      231.87      254.88      8.03 o 
   0  -9   2        2.02        3.35      3.00 o 
   1  -9   2       52.43       43.33     14.12 o 
   2  -9   2        2.51        3.48      2.72 o 
   3  -9   2        4.61        1.06      2.77 o 
 -10  -8   2        1.34        4.42      2.64 o 
  -9  -8   2        0.79       -2.23      4.06 o 
  -8  -8   2       89.23       74.46     11.76 o 
  -7  -8   2      121.51      124.89     13.55 o 
  -6  -8   2      253.78      301.76     11.91 o 
  -5  -8   2      187.76      199.00     10.30 o 
  -4  -8   2      518.64      583.70     17.00 o 
  -3  -8   2      118.66      100.84      5.25 o 
  -2  -8   2       50.34       64.43      9.00 o 
  -1  -8   2      114.36      112.72      7.14 o 
   0  -8   2       60.51       84.73      5.34 o 
   1  -8   2        0.94        3.43      2.79 o 
   2  -8   2       67.12       73.60     17.62 o 
   3  -8   2       82.79       63.80     19.83 o 
   4  -8   2       18.91       10.48      3.42 o 
   5  -8   2        0.03        4.67      2.05 o 
 -10  -7   2       82.74       66.17     13.52 o 
  -9  -7   2      136.75      144.06      8.58 o 
  -8  -7   2      159.24      164.38      6.82 o 
  -7  -7   2       75.29       86.92     10.79 o 
  -6  -7   2      171.66      176.43      8.02 o 
  -5  -7   2      779.09      855.12     24.85 o 
  -4  -7   2        8.28       16.74      3.61 o 
  -3  -7   2      689.80      776.74     20.18 o 
  -2  -7   2      230.77      249.90     10.24 o 
  -1  -7   2      223.69      225.31      9.16 o 
   0  -7   2        0.75        0.19      1.17 o 
   1  -7   2      195.07      211.96      5.59 o 
   2  -7   2       27.18       21.24      5.64 o 
   3  -7   2      100.81      109.63      6.01 o 
   4  -7   2       39.58       42.50      9.59 o 
   5  -7   2        0.40       -0.46      2.71 o 
   6  -7   2       16.72       19.20      5.34 o 
 -11  -6   2        3.34        4.44      3.14 o 
 -10  -6   2       57.88       60.02     11.74 o 
  -9  -6   2       14.65       11.91      4.88 o 
  -8  -6   2       99.75      106.26     16.29 o 
  -7  -6   2       89.50       86.49      8.11 o 
  -6  -6   2       34.14       30.31      6.31 o 
  -5  -6   2       18.97       18.80      3.38 o 
  -4  -6   2     1325.01     1543.51     47.35 o 
  -3  -6   2      721.75      725.34     20.14 o 
  -2  -6   2      242.09      243.90      7.02 o 
  -1  -6   2      236.15      263.17      8.53 o 
   0  -6   2        2.22        6.28      1.05 o 
   1  -6   2      106.82      125.20      3.41 o 
   2  -6   2      170.33      202.37     13.32 o 
   3  -6   2       42.46       43.58     11.74 o 
   4  -6   2        0.48        2.81      1.54 o 
   5  -6   2      117.75      138.01     14.49 o 
   6  -6   2        1.97        2.11      2.64 o 
   7  -6   2       41.08       40.92     10.85 o 
 -11  -5   2        0.00        2.50      2.64 o 
 -10  -5   2        5.67        2.57      4.05 o 
  -9  -5   2      306.40      326.00     12.19 o 
  -8  -5   2      749.03      775.67     32.19 o 
  -7  -5   2       40.08       35.34      7.58 o 
  -6  -5   2       43.29       28.78      5.21 o 
  -5  -5   2        2.08        3.75      1.34 o 
  -4  -5   2        5.91        9.78      2.27 o 
  -3  -5   2     1509.79     1545.15     55.89 o 
  -2  -5   2      730.39      726.69     15.16 o 
  -1  -5   2      760.33      716.23     25.44 o 
   0  -5   2      347.42      287.38      5.78 o 
   1  -5   2       77.34       62.89      3.44 o 
   2  -5   2       13.76       11.79      1.85 o 
   3  -5   2      847.87     1005.91     27.20 o 
   4  -5   2        1.71        3.06      2.22 o 
   5  -5   2       61.62       63.60     12.69 o 
   6  -5   2        0.47        1.29      2.78 o 
   7  -5   2        9.67       13.04      4.06 o 
   8  -5   2       43.94       41.52      8.79 o 
 -11  -4   2        3.32        6.94      4.40 o 
 -10  -4   2       40.46       31.33      7.81 o 
  -9  -4   2       43.17       45.22      7.20 o 
  -8  -4   2        1.06        4.43      3.84 o 
  -7  -4   2      233.25      214.95     11.49 o 
  -6  -4   2       68.08       58.61      4.71 o 
  -5  -4   2       25.08       18.88      3.49 o 
  -4  -4   2       61.65       51.00      3.05 o 
  -3  -4   2        2.75        3.08      1.43 o 
  -2  -4   2        1.33        9.36      1.81 o 
  -1  -4   2      755.83      727.51     20.32 o 
   0  -4   2      831.41      876.98     29.46 o 
   1  -4   2      205.41      246.00     12.09 o 
   2  -4   2       41.63       31.93      1.61 o 
   3  -4   2       11.41        9.79      1.86 o 
   4  -4   2      374.72      380.34     11.61 o 
   5  -4   2      854.47      849.37     50.28 o 
   6  -4   2       36.72       30.37      6.10 o 
   7  -4   2       66.15       70.37      9.39 o 
   8  -4   2       58.27       65.32     11.92 o 
   9  -4   2       35.01       39.57      9.14 o 
 -11  -3   2       87.09       92.78     15.89 o 
 -10  -3   2       30.71       27.29      8.84 o 
  -9  -3   2       79.71       67.40     11.10 o 
  -8  -3   2       16.21       11.53      3.26 o 
  -7  -3   2      249.16      263.05      6.28 o 
  -6  -3   2      260.27      228.11      6.43 o 
  -5  -3   2        4.28       -1.69      2.40 o 
  -4  -3   2       35.10       28.38      4.93 o 
  -3  -3   2      515.91      524.85      6.00 o 
  -2  -3   2        4.36        2.97      1.09 o 
  -1  -3   2      331.68      276.56      5.29 o 
   0  -3   2     1551.64     1274.93     14.18 o 
   1  -3   2      321.98      343.65      8.00 o 
   2  -3   2      345.05      318.23      9.75 o 
   3  -3   2      261.44      301.98      9.57 o 
   4  -3   2        3.84        3.31      0.60 o 
   5  -3   2      316.01      290.93      8.42 o 
   6  -3   2      394.81      371.88     13.25 o 
   7  -3   2      189.19      212.12      8.17 o 
   8  -3   2       99.47      113.97     14.30 o 
   9  -3   2        9.31        5.28      2.76 o 
  10  -3   2        4.35        3.69      4.88 o 
 -11  -2   2       12.65        9.12      4.98 o 
 -10  -2   2      187.41      210.74     31.43 o 
  -9  -2   2        0.09        2.98      2.51 o 
  -8  -2   2       48.57       53.35      9.71 o 
  -7  -2   2        9.06       12.60      2.24 o 
  -6  -2   2       48.37       64.46      4.13 o 
  -5  -2   2      316.36      289.44      8.18 o 
  -4  -2   2        1.46        0.30      1.47 o 
  -3  -2   2       11.99        7.08      1.64 o 
  -2  -2   2     2046.66     1941.54     27.14 o 
  -1  -2   2      314.15      260.30      4.71 o 
   1  -2   2       30.30       25.41      1.10 o 
   2  -2   2      337.12      366.51      8.26 o 
   3  -2   2      130.76      132.87      2.96 o 
   4  -2   2       20.18       23.45      1.54 o 
   5  -2   2       29.67       23.92      1.79 o 
   6  -2   2       46.98       47.74      4.49 o 
   7  -2   2      155.86      159.59      5.82 o 
   8  -2   2       52.80       56.49      7.08 o 
   9  -2   2       11.82       13.10      2.55 o 
  10  -2   2        0.36        0.51      2.46 o 
 -11  -1   2       46.14       44.14      9.70 o 
 -10  -1   2       17.01       17.37      6.21 o 
  -9  -1   2      384.91      404.63     10.65 o 
  -8  -1   2        0.08        5.36      3.96 o 
  -7  -1   2       95.68       85.35      9.39 o 
  -6  -1   2       39.34       36.92      3.56 o 
  -5  -1   2      173.59      215.81      6.62 o 
  -4  -1   2      499.43      459.04      8.86 o 
  -3  -1   2     2692.41     2622.71     46.33 o 
  -2  -1   2        4.84        1.38      1.14 o 
   0  -1   2      661.54      487.35     11.46 o 
   2  -1   2     2577.61     2339.16     14.69 o 
   3  -1   2      102.37      119.66      2.12 o 
   4  -1   2      275.58      271.31      5.39 o 
   5  -1   2        6.81        6.27      1.18 o 
   6  -1   2       91.72       85.81      5.18 o 
   7  -1   2       91.87      104.25      7.79 o 
   8  -1   2      420.11      485.34     15.97 o 
   9  -1   2        4.27        6.87      2.07 o 
  10  -1   2       52.80       55.90      6.22 o 
  11  -1   2        1.60       -1.10      3.52 o 
 -11   0   2       14.99       13.14      3.99 o 
 -10   0   2        3.80        1.82      3.03 o 
  -9   0   2        4.90        1.19      1.94 o 
  -8   0   2      290.25      280.25     20.69 o 
  -7   0   2      222.51      196.94      8.20 o 
  -6   0   2       12.16       18.10      3.47 o 
  -5   0   2       66.94       66.91      3.31 o 
  -4   0   2      888.25      942.50     24.39 o 
  -3   0   2      149.98      110.48      2.96 o 
  -2   0   2     2807.05     2878.47     24.99 o 
  -1   0   2     1001.86      814.79      9.24 o 
   0   0   2      292.95      253.20      7.91 o 
   1   0   2        0.04        5.47      1.17 o 
   3   0   2     4237.79     3997.54     46.65 o 
   4   0   2       85.60       73.31      2.05 o 
   5   0   2     1482.96     1554.67     26.41 o 
   6   0   2      396.86      423.32     10.43 o 
   7   0   2      170.11      189.14      8.83 o 
   8   0   2      209.74      242.12     11.40 o 
   9   0   2      130.86      144.79     14.94 o 
  10   0   2       55.00       55.02      7.47 o 
  11   0   2       40.21       41.57      6.07 o 
 -11   1   2        4.56        2.12      2.54 o 
 -10   1   2        0.89        2.83      3.09 o 
  -9   1   2       14.15        9.92      3.56 o 
  -8   1   2       31.40       22.31      5.33 o 
  -7   1   2       99.48      103.21     11.09 o 
  -6   1   2      581.67      615.91     21.37 o 
  -5   1   2        4.50       22.89      4.97 o 
  -4   1   2        0.15        9.73      1.87 o 
  -3   1   2      280.26      307.98      9.72 o 
  -2   1   2       62.00       57.75      1.56 o 
  -1   1   2     1141.23      937.06     11.32 o 
   0   1   2      644.27      495.79      6.82 o 
   1   1   2       28.90       19.64      0.82 o 
   2   1   2      389.84      352.02      5.19 o 
   3   1   2     9288.79    11649.25    401.85 o 
   4   1   2     2302.48     2121.48     21.01 o 
   5   1   2        3.79        7.70      1.57 o 
   6   1   2      468.64      481.44     14.62 o 
   7   1   2       15.31       32.15      5.70 o 
   8   1   2      146.77      138.71      7.64 o 
   9   1   2      279.61      308.40     17.25 o 
  10   1   2      333.83      353.91      9.60 o 
  11   1   2       16.84       13.97      3.99 o 
 -10   2   2       19.62       15.42      4.21 o 
  -9   2   2        3.82        2.31      2.42 o 
  -8   2   2        0.02        0.77      2.11 o 
  -7   2   2      129.14      121.45      5.29 o 
  -6   2   2        4.53        4.99      2.03 o 
  -5   2   2     1888.15     2036.17     53.43 o 
  -4   2   2      677.12      778.20     13.77 o 
  -3   2   2      827.97      784.62     11.11 o 
  -2   2   2      160.97      133.41      2.61 o 
  -1   2   2      814.54      719.08      8.63 o 
   0   2   2      187.37      169.37      3.47 o 
   1   2   2      178.62      209.74      7.32 o 
   2   2   2     4402.50     4785.93     74.91 o 
   3   2   2      331.49      314.93      5.60 o 
   4   2   2     2397.77     2310.79     22.89 o 
   5   2   2      554.23      511.24     18.88 o 
   6   2   2      566.35      558.88     15.01 o 
   7   2   2       38.25       38.51      7.10 o 
   8   2   2     1763.23     2133.89     59.40 o 
   9   2   2        5.25        5.49      3.53 o 
  10   2   2       46.19       49.12      6.76 o 
  11   2   2      175.51      214.97     15.32 o 
  12   2   2       35.85       38.88      5.42 o 
 -10   3   2       89.56       77.64     12.25 o 
  -9   3   2       19.27       18.57      7.27 o 
  -8   3   2       21.98       21.46      2.90 o 
  -7   3   2      197.45      215.37      7.08 o 
  -6   3   2       11.95       16.63      6.16 o 
  -5   3   2      230.74      204.33      5.74 o 
  -4   3   2       81.42       68.01      3.76 o 
  -3   3   2      231.01      254.13      7.56 o 
  -2   3   2      272.47      308.21     11.53 o 
  -1   3   2        0.07        4.21      0.79 o 
   0   3   2      152.94      122.13      2.49 o 
   1   3   2     2851.93     2687.97     37.44 o 
   2   3   2     1349.24     1157.34     24.76 o 
   3   3   2       96.71       89.50      2.13 o 
   4   3   2      170.72      168.31      3.68 o 
   5   3   2      246.77      354.41      9.38 o 
   6   3   2      310.80      284.69      8.85 o 
   7   3   2      392.39      441.98     15.26 o 
   8   3   2      241.13      235.95     12.85 o 
   9   3   2        0.50       -0.89      5.03 o 
  10   3   2       10.47        4.11      3.06 o 
  11   3   2        6.61        7.68      4.22 o 
  12   3   2      107.99      115.92     16.28 o 
  -9   4   2      106.38      108.17     20.62 o 
  -8   4   2       24.56       30.65      5.62 o 
  -7   4   2        4.31        4.43      1.64 o 
  -6   4   2       24.19       26.29      4.34 o 
  -5   4   2        1.93        2.95      1.36 o 
  -4   4   2       27.87       22.03      1.51 o 
  -3   4   2      779.98      769.68     21.75 o 
  -2   4   2       21.68       15.67      2.14 o 
  -1   4   2      120.49      122.92      2.69 o 
   0   4   2     1282.80     1322.86     12.99 o 
   1   4   2      264.31      282.10      6.36 o 
   2   4   2     1301.74     1181.43     22.85 o 
   3   4   2     2543.63     2265.27     24.15 o 
   4   4   2      406.95      431.43      5.94 o 
   5   4   2      399.05      368.73     14.84 o 
   6   4   2        7.79        7.50      2.02 o 
   7   4   2      310.12      278.02     16.80 o 
   8   4   2     1614.76     1836.89     92.83 o 
   9   4   2        1.66       -1.14      4.14 o 
  10   4   2       12.74        9.25      9.16 o 
  11   4   2       18.97       15.61      3.66 o 
  12   4   2        3.36       -4.90      5.07 o 
  -8   5   2       19.81       14.86      4.07 o 
  -7   5   2       12.58       13.70      3.98 o 
  -6   5   2       66.57       56.07     11.03 o 
  -5   5   2       41.39       44.37      2.83 o 
  -4   5   2        6.36        4.85      0.88 o 
  -3   5   2      125.84      136.95      5.30 o 
  -2   5   2       24.90       21.43      1.81 o 
  -1   5   2       49.39       29.96      1.15 o 
   0   5   2       21.01       25.87      1.38 o 
   1   5   2     1706.61     1893.74     56.37 o 
   2   5   2      336.79      326.66      5.02 o 
   3   5   2     3581.76     3897.25     48.55 o 
   4   5   2      307.01      288.22      6.58 o 
   5   5   2      636.35      743.24     13.87 o 
   6   5   2       31.30       37.07      3.73 o 
   7   5   2        4.10        4.17      1.47 o 
   8   5   2       65.45       57.97     11.43 o 
   9   5   2       68.10       66.93     14.63 o 
  10   5   2       45.90       47.01     10.07 o 
  11   5   2        0.48       -2.46      4.94 o 
  12   5   2        0.59        3.19      2.82 o 
  -8   6   2        2.83        4.99      2.86 o 
  -7   6   2       67.71       59.22     12.18 o 
  -6   6   2       18.98       19.46      6.49 o 
  -5   6   2        3.67        3.46      2.03 o 
  -4   6   2       45.78       52.47     10.05 o 
  -3   6   2       49.34       48.49      8.17 o 
  -2   6   2        7.34        7.31      2.26 o 
  -1   6   2       97.90       90.29      1.94 o 
   0   6   2       72.47       76.77      2.54 o 
   1   6   2      146.43      135.62      2.24 o 
   2   6   2      134.63      187.69      3.23 o 
   3   6   2      168.16      180.05      4.64 o 
   4   6   2      468.42      532.87      9.75 o 
   5   6   2      975.75      943.74     21.50 o 
   6   6   2        2.32        2.52      1.79 o 
   7   6   2      277.72      261.06      9.89 o 
   8   6   2      114.47      158.31     16.11 o 
   9   6   2      118.68      103.65     18.90 o 
  10   6   2      108.45      125.07     19.04 o 
  11   6   2       28.87       35.98      6.66 o 
  12   6   2        0.27       -0.76      3.07 o 
  -7   7   2        0.08        1.12      4.40 o 
  -6   7   2       40.39       36.57      7.64 o 
  -5   7   2        0.07        0.32      2.83 o 
  -4   7   2       82.33       86.40      6.33 o 
  -3   7   2       21.58       25.84      4.87 o 
  -2   7   2        0.48        2.05      1.51 o 
  -1   7   2       16.61       15.86      1.94 o 
   0   7   2       36.52       27.40      2.10 o 
   1   7   2       74.58       57.11      1.43 o 
   2   7   2        0.74        1.63      0.67 o 
   3   7   2        2.77        7.69      1.48 o 
   4   7   2      222.45      239.48      4.17 o 
   5   7   2      156.41      154.37      5.04 o 
   6   7   2      370.89      361.92     14.68 o 
   7   7   2        2.84        4.91      1.92 o 
   8   7   2        8.45        4.63      2.00 o 
   9   7   2       23.41       29.04      5.41 o 
  10   7   2       23.75       23.67      6.83 o 
  11   7   2       41.26       35.28      7.48 o 
  -6   8   2        8.95       11.01      3.67 o 
  -5   8   2       13.08       15.22      4.69 o 
  -4   8   2      189.59      204.81     12.92 o 
  -3   8   2       56.40       51.17      9.57 o 
  -2   8   2        0.01        1.50      3.05 o 
  -1   8   2       11.59       10.82      3.81 o 
   0   8   2        3.18        1.83      0.99 o 
   1   8   2      729.68      767.03     44.37 o 
   2   8   2      388.21      427.55      9.32 o 
   3   8   2        1.09        1.32      1.20 o 
   4   8   2       30.30       26.74      2.81 o 
   5   8   2        0.31        1.20      1.67 o 
   6   8   2        8.34       11.37      2.39 o 
   7   8   2      209.67      182.43      8.14 o 
   8   8   2       97.39       85.71      6.70 o 
   9   8   2       39.48       39.58      6.07 o 
  10   8   2       14.81       15.63      4.22 o 
  11   8   2       28.08       25.79      6.27 o 
  -4   9   2        8.63        7.66      2.95 o 
  -3   9   2      115.96      134.97      7.96 o 
  -2   9   2       17.34       15.30      4.55 o 
  -1   9   2        2.12        3.74      1.86 o 
   0   9   2       15.02       14.45      3.91 o 
   1   9   2       29.39       26.37      4.26 o 
   2   9   2       68.54       76.51      5.57 o 
   3   9   2       31.42       47.30      5.90 o 
   4   9   2        4.26        3.82      1.87 o 
   5   9   2        5.47        4.27      1.85 o 
   6   9   2        1.72        1.20      1.15 o 
   7   9   2       18.17       17.74      3.44 o 
   8   9   2      101.87      104.48      5.57 o 
   9   9   2      114.58      135.71      7.08 o 
  10   9   2       11.71        8.11      3.15 o 
  -3  10   2        3.37        2.58      3.78 o 
  -2  10   2      118.88      151.24     23.80 o 
  -1  10   2       30.24       28.17      9.57 o 
   0  10   2        0.38        1.09      2.78 o 
   1  10   2       21.93       21.29      5.80 o 
   2  10   2       23.45       25.31      5.16 o 
   3  10   2        7.48        6.26      1.86 o 
   4  10   2      157.56      180.18     17.89 o 
   5  10   2        5.67        8.35      1.98 o 
   6  10   2        6.57        4.22      2.31 o 
   7  10   2       52.54       54.19      8.16 o 
   8  10   2        7.25        9.06      3.24 o 
   9  10   2      235.18      235.39     27.62 o 
  -1  11   2       44.37       43.78     19.98 o 
   0  11   2       68.74       51.14     24.45 o 
   1  11   2        0.46        2.91      5.10 o 
   2  11   2       12.95        7.91      7.85 o 
   3  11   2       27.18       38.36      8.69 o 
   4  11   2        6.03        3.79      1.79 o 
   5  11   2       17.07       22.07      6.59 o 
   6  11   2       21.45       26.01      5.83 o 
   7  11   2        4.99        1.68      2.30 o 
   8  11   2        4.83       11.10      4.31 o 
   3  12   2        1.21        4.18      3.24 o 
   4  12   2       17.64        9.31      7.11 o 
   5  12   2        5.51        6.58      5.70 o 
  -6 -10   3       15.54       11.85      4.29 o 
  -5 -10   3        0.25        1.99      2.16 o 
  -4 -10   3      103.06      106.91      8.47 o 
  -3 -10   3        0.08        0.37      2.75 o 
  -2 -10   3       48.92       37.99     12.75 o 
  -1 -10   3        9.67        3.41      2.88 o 
   0 -10   3        7.83        8.62      4.34 o 
  -8  -9   3        8.01        5.67      3.19 o 
  -7  -9   3       44.60       36.63      8.52 o 
  -6  -9   3       22.55       26.73      5.36 o 
  -5  -9   3        1.44        0.74      2.63 o 
  -4  -9   3       11.31       17.28      9.13 o 
  -3  -9   3       41.09       38.36      6.41 o 
  -2  -9   3      119.08      138.71      8.34 o 
  -1  -9   3        2.41        3.27      2.80 o 
   0  -9   3       62.89       55.09     16.71 o 
   1  -9   3        8.19        8.31      4.45 o 
   2  -9   3        2.02        1.60      3.91 o 
   3  -9   3       63.83       42.03     18.27 o 
  -9  -8   3        1.38        2.25      2.55 o 
  -8  -8   3        0.68        3.29      2.33 o 
  -7  -8   3        1.15        2.30      2.75 o 
  -6  -8   3        2.37        2.08      2.22 o 
  -5  -8   3        3.79        2.32      2.16 o 
  -4  -8   3        3.07        4.28      2.14 o 
  -3  -8   3       58.03       42.59      7.06 o 
  -2  -8   3      218.77      238.07      8.18 o 
  -1  -8   3       89.68      108.62      7.63 o 
   0  -8   3       19.87       19.77      3.93 o 
   1  -8   3      129.53      140.18      6.20 o 
   2  -8   3        0.26       -0.03      3.27 o 
   3  -8   3        5.59        3.77      2.78 o 
   4  -8   3       36.10       33.80     11.78 o 
 -10  -7   3        8.52        3.58      2.38 o 
  -9  -7   3       99.66       80.13     14.05 o 
  -8  -7   3       83.77       73.39     13.98 o 
  -7  -7   3       88.71       86.00      9.17 o 
  -6  -7   3       27.48       31.82      7.57 o 
  -5  -7   3       34.14       33.99      5.89 o 
  -4  -7   3       10.81        8.55      2.79 o 
  -3  -7   3        0.56       -0.14      2.03 o 
  -2  -7   3       44.57       41.21      7.36 o 
  -1  -7   3      375.20      362.85     10.88 o 
   0  -7   3      133.38      161.75      3.80 o 
   1  -7   3       99.67       91.34      4.80 o 
   2  -7   3      510.00      586.40     12.49 o 
   3  -7   3       62.84       60.71     12.10 o 
   4  -7   3        8.70       13.10      4.56 o 
   5  -7   3        3.37        6.57      5.54 o 
   6  -7   3        0.13        6.83      3.10 o 
 -10  -6   3       94.71       91.82     15.66 o 
  -9  -6   3      176.35      175.66     21.80 o 
  -8  -6   3       42.40       40.30      6.14 o 
  -7  -6   3       47.67       51.78      9.17 o 
  -6  -6   3       76.66       77.00     13.52 o 
  -5  -6   3      239.76      228.34      8.27 o 
  -4  -6   3       28.66       23.54      3.92 o 
  -3  -6   3       34.71       30.83      5.34 o 
  -2  -6   3      130.76      133.83      6.06 o 
  -1  -6   3        8.84       11.96      2.35 o 
   0  -6   3        2.81        5.59      1.17 o 
   1  -6   3      383.67      389.21      8.49 o 
   2  -6   3       16.36       19.04      1.72 o 
   3  -6   3       37.46       46.45     13.01 o 
   4  -6   3       59.72       52.11     12.65 o 
   5  -6   3        0.22        3.42      2.65 o 
   6  -6   3       20.46       16.55      5.59 o 
   7  -6   3        7.68        7.44      3.83 o 
 -11  -5   3        5.31        2.03      2.19 o 
 -10  -5   3       18.75       19.41      4.20 o 
  -9  -5   3      252.61      253.92      9.24 o 
  -8  -5   3      260.59      275.44     12.36 o 
  -7  -5   3       19.17       21.39      3.80 o 
  -6  -5   3        8.76        9.19      3.06 o 
  -5  -5   3        0.29        4.25      1.81 o 
  -4  -5   3      823.47      918.47     25.09 o 
  -3  -5   3      632.61      603.98     16.71 o 
  -2  -5   3        0.12        1.39      1.67 o 
  -1  -5   3        7.16       12.29      3.31 o 
   0  -5   3      358.90      424.22     11.46 o 
   1  -5   3      266.03      267.92      6.64 o 
   2  -5   3     1135.93     1238.66     34.76 o 
   3  -5   3        0.87        0.06      0.75 o 
   4  -5   3      220.49      267.77     10.92 o 
   5  -5   3        1.39        3.49      4.41 o 
   6  -5   3        4.97        7.21      3.28 o 
   7  -5   3       82.35       68.87     15.75 o 
   8  -5   3       43.80       32.26      7.83 o 
 -11  -4   3       13.38        8.25      3.57 o 
 -10  -4   3        1.90       -0.78      3.88 o 
  -9  -4   3      177.05      194.54      9.70 o 
  -8  -4   3      445.50      477.49     12.29 o 
  -7  -4   3        4.41        6.97      2.67 o 
  -6  -4   3       87.33       68.29      7.20 o 
  -5  -4   3       51.28       55.24      3.08 o 
  -4  -4   3        6.43        3.16      2.22 o 
  -3  -4   3      924.27      991.02     22.84 o 
  -2  -4   3      944.29      995.66     30.73 o 
  -1  -4   3     1411.61     1373.79     24.23 o 
   0  -4   3      428.71      336.77      8.18 o 
   1  -4   3      402.23      451.27     12.95 o 
   2  -4   3      131.44      168.34      4.94 o 
   3  -4   3      591.40      688.69     18.62 o 
   4  -4   3      188.07      157.99      7.80 o 
   5  -4   3       30.41       27.58      4.30 o 
   6  -4   3       30.96       30.22      5.92 o 
   7  -4   3       45.56       50.47      6.75 o 
   8  -4   3       32.64       38.34      5.37 o 
   9  -4   3      104.21       98.97     16.51 o 
 -11  -3   3       19.02       14.04      7.62 o 
 -10  -3   3        0.39       -1.01      4.02 o 
  -9  -3   3        1.07        1.24      3.40 o 
  -8  -3   3        0.93        3.77      1.83 o 
  -7  -3   3      261.89      261.38      9.66 o 
  -6  -3   3       19.47       36.13      6.86 o 
  -5  -3   3       32.01       19.51      3.27 o 
  -4  -3   3      630.81      813.13     19.56 o 
  -3  -3   3      175.40      178.86      4.74 o 
  -2  -3   3      447.12      418.70      7.04 o 
  -1  -3   3     1648.48     1581.83     24.47 o 
   0  -3   3     2244.33     2402.98     39.28 o 
   1  -3   3       35.87       26.58      1.54 o 
   2  -3   3      258.78      218.90      5.43 o 
   3  -3   3      129.91      131.79      3.53 o 
   4  -3   3      201.79      179.56      3.01 o 
   5  -3   3      190.34      163.16      4.70 o 
   6  -3   3       10.76        7.45      2.03 o 
   7  -3   3       51.68       40.93      5.28 o 
   8  -3   3       25.10       17.69      4.53 o 
   9  -3   3      152.70      163.27     19.12 o 
 -11  -2   3       34.04       28.92      9.18 o 
 -10  -2   3       46.28       32.79      9.11 o 
  -9  -2   3       59.01       50.20      7.78 o 
  -8  -2   3       35.17       43.26      5.54 o 
  -7  -2   3       29.69       38.56      6.09 o 
  -6  -2   3      284.90      258.07      6.24 o 
  -5  -2   3      111.44      154.41      5.36 o 
  -4  -2   3      729.05      667.49     14.42 o 
  -3  -2   3      362.53      407.20      6.75 o 
  -2  -2   3      113.65      100.34      3.51 o 
  -1  -2   3     1460.89     1305.26     10.86 o 
   0  -2   3      628.63      477.91     12.71 o 
   1  -2   3        9.16       16.23      0.94 o 
   2  -2   3       14.64       13.46      1.30 o 
   3  -2   3      126.41      148.86      2.80 o 
   4  -2   3        3.38        5.62      0.97 o 
   5  -2   3       13.37        8.52      1.41 o 
   6  -2   3      137.24      115.01      4.71 o 
   7  -2   3       15.86       25.01      4.12 o 
   8  -2   3       88.91       82.07      9.17 o 
   9  -2   3       58.71       58.78      8.78 o 
  10  -2   3        2.40        5.97      3.18 o 
 -11  -1   3        1.74        4.02      4.17 o 
 -10  -1   3      250.33      254.89      8.82 o 
  -9  -1   3       37.63       39.13      7.87 o 
  -8  -1   3       80.62       86.94     12.34 o 
  -7  -1   3       19.68       28.98      5.19 o 
  -6  -1   3        0.08        1.45      1.71 o 
  -5  -1   3       13.21        8.71      1.89 o 
  -4  -1   3       25.41       13.65      2.94 o 
  -3  -1   3       21.31       24.96      1.80 o 
  -2  -1   3      515.83      521.22     12.18 o 
  -1  -1   3     1280.57      957.27     20.55 o 
   0  -1   3     1389.66     1367.23     18.26 o 
   1  -1   3     4454.69     4565.91     37.05 o 
   2  -1   3      185.12      201.52      3.12 o 
   3  -1   3      119.70      105.97      2.12 o 
   4  -1   3      419.42      465.92      7.29 o 
   5  -1   3       50.77       77.23      2.95 o 
   6  -1   3       90.68      100.27      2.67 o 
   7  -1   3      203.62      213.46      8.67 o 
   8  -1   3      366.83      364.99     10.49 o 
   9  -1   3        0.14        2.33      0.94 o 
  10  -1   3       19.06       14.33      2.86 o 
  11  -1   3        0.49        3.57      1.96 o 
 -11   0   3        6.55       10.58      3.01 o 
 -10   0   3        6.31        8.36      3.01 o 
  -9   0   3      261.50      298.46     20.73 o 
  -8   0   3       69.43       92.20     12.06 o 
  -7   0   3      215.06      207.04     19.66 o 
  -6   0   3        1.13        2.65      1.78 o 
  -5   0   3       85.21       73.33      3.06 o 
  -4   0   3     2249.53     2247.28     30.62 o 
  -3   0   3     1576.34     1631.91     18.11 o 
  -2   0   3      869.88      784.78     12.45 o 
  -1   0   3     1275.83     1086.67     12.89 o 
   0   0   3      134.93      161.84      5.96 o 
   1   0   3     4560.49     5593.03     82.63 o 
   2   0   3      552.63      465.05     10.20 o 
   3   0   3      616.82      591.13      7.15 o 
   4   0   3     2459.54     2342.05     27.69 o 
   5   0   3       84.12       81.79      2.20 o 
   6   0   3      251.43      273.42      9.54 o 
   7   0   3      365.14      367.31      9.65 o 
   8   0   3      550.14      602.48     17.10 o 
   9   0   3        7.03        5.89      1.64 o 
  10   0   3       91.91      103.21      6.93 o 
  11   0   3       12.21        9.76      3.05 o 
 -10   1   3       22.17       17.12      4.51 o 
  -9   1   3        0.43        1.98      3.18 o 
  -8   1   3      281.81      274.62     14.51 o 
  -7   1   3      160.93      146.30     11.51 o 
  -6   1   3       50.85       56.55      3.51 o 
  -5   1   3       15.18       20.83      3.31 o 
  -4   1   3      704.55      797.32     34.81 o 
  -3   1   3      248.96      247.74      5.95 o 
  -2   1   3      528.95      455.21      7.99 o 
  -1   1   3      619.10      521.65      5.56 o 
   1   1   3       74.21       73.36      1.67 o 
   2   1   3     1237.16     1230.26     18.16 o 
   3   1   3     2274.84     2064.38     27.90 o 
   4   1   3      261.73      337.44      4.17 o 
   5   1   3     1248.76     1417.76     60.85 o 
   6   1   3      369.27      385.96      8.80 o 
   7   1   3      645.36      730.13     31.35 o 
   8   1   3        6.86        9.40      2.58 o 
   9   1   3      445.46      468.32      9.23 o 
  10   1   3      101.96       92.24     11.08 o 
  11   1   3      217.07      191.53      6.71 o 
 -10   2   3        5.23        4.58      2.50 o 
  -9   2   3       19.45       19.66      5.51 o 
  -8   2   3        7.93        4.80      4.22 o 
  -7   2   3      152.57      156.32     12.34 o 
  -6   2   3      476.11      485.02     13.92 o 
  -5   2   3      239.81      217.72      8.67 o 
  -4   2   3       14.46       13.43      5.96 o 
  -3   2   3       11.03       11.71      1.67 o 
  -2   2   3      653.74      672.65     10.94 o 
  -1   2   3       95.45      101.00      1.97 o 
   0   2   3      274.94      263.86      6.81 o 
   1   2   3      492.47      470.11     10.26 o 
   2   2   3       32.33       32.37      1.07 o 
   3   2   3       16.95       20.78      1.32 o 
   4   2   3     4476.01     4689.65     70.73 o 
   5   2   3      358.40      348.02      9.94 o 
   6   2   3      351.00      381.65     12.61 o 
   7   2   3       53.97       40.14      6.18 o 
   8   2   3      246.13      232.45     17.00 o 
   9   2   3      325.74      325.15      9.72 o 
  10   2   3      452.49      492.50     17.78 o 
  11   2   3       37.49       39.51      5.79 o 
  12   2   3       84.80       69.41     12.36 o 
 -10   3   3        1.72        5.72      2.44 o 
  -9   3   3        5.31        6.61      3.01 o 
  -8   3   3      105.64      102.01      8.62 o 
  -7   3   3       63.74       55.96     10.62 o 
  -6   3   3      433.92      491.64     17.40 o 
  -5   3   3      789.91      862.40     22.51 o 
  -4   3   3      379.35      436.76     18.08 o 
  -3   3   3       15.83       21.66      2.08 o 
  -2   3   3      471.94      582.46     10.99 o 
  -1   3   3      524.92      540.36      5.95 o 
   0   3   3      881.65      793.67     15.74 o 
   1   3   3      500.76      517.93      5.31 o 
   2   3   3      206.25      171.02      6.27 o 
   3   3   3       18.14       23.22      1.00 o 
   4   3   3      161.04      144.69      4.14 o 
   5   3   3      849.64      856.11     25.80 o 
   6   3   3      118.87      130.46      5.77 o 
   7   3   3        0.13        3.25      2.14 o 
   8   3   3      176.36      188.07      9.17 o 
   9   3   3       17.18       23.45      3.71 o 
  10   3   3       37.74       34.45      4.84 o 
  11   3   3      289.85      325.66      8.44 o 
  12   3   3       91.70       93.84     11.55 o 
  -9   4   3       61.68       53.18     10.76 o 
  -8   4   3        2.24        1.45      2.84 o 
  -7   4   3       34.75       29.45      4.99 o 
  -6   4   3        4.49        5.98      1.47 o 
  -5   4   3      121.43      130.22      5.99 o 
  -4   4   3      402.30      403.05     15.67 o 
  -3   4   3       37.87       35.45      3.91 o 
  -2   4   3       15.56       14.47      2.41 o 
  -1   4   3       99.42       91.97      1.95 o 
   0   4   3      790.96      637.56     17.15 o 
   1   4   3      248.21      219.74      3.49 o 
   2   4   3      677.56      650.54     14.65 o 
   3   4   3     1108.94     1239.58     31.87 o 
   4   4   3      206.16      240.99      7.62 o 
   5   4   3      196.49      230.82      6.84 o 
   6   4   3      204.70      178.16      7.47 o 
   7   4   3     1111.20     1241.78     39.36 o 
   8   4   3      156.84      158.84     10.64 o 
   9   4   3       11.23       14.58      4.34 o 
  10   4   3       27.87       21.75      3.89 o 
  11   4   3        0.01        3.70      2.10 o 
  12   4   3      175.76      166.49     21.53 o 
  -8   5   3       92.35       86.53     16.67 o 
  -7   5   3       62.48       57.91     10.26 o 
  -6   5   3        0.04       -0.78      3.16 o 
  -5   5   3      263.46      276.22     16.97 o 
  -4   5   3       70.87       77.86      2.62 o 
  -3   5   3      432.73      474.34     13.84 o 
  -2   5   3        5.36        3.93      0.81 o 
  -1   5   3      291.33      315.93      6.68 o 
   0   5   3      193.04      191.22      6.43 o 
   1   5   3      325.88      335.71      9.51 o 
   2   5   3      336.72      308.90      4.79 o 
   3   5   3     1324.58     1242.44     45.67 o 
   4   5   3       16.70       21.59      1.39 o 
   5   5   3       57.22       57.11      3.59 o 
   6   5   3       32.32       41.67      6.38 o 
   7   5   3      268.89      244.89     12.80 o 
   8   5   3      924.31     1001.85     31.89 o 
   9   5   3       31.00       30.26      6.00 o 
  10   5   3       31.64       35.21      8.20 o 
  11   5   3        1.22        4.20      4.28 o 
  12   5   3        1.30        2.15      2.42 o 
  -8   6   3       27.04       21.85      4.73 o 
  -7   6   3      135.27      106.38     22.55 o 
  -6   6   3       29.56       25.49      4.97 o 
  -5   6   3       71.66       53.63     10.70 o 
  -4   6   3      534.63      587.92     25.73 o 
  -3   6   3       29.19       34.14      2.47 o 
  -2   6   3      515.23      530.08     26.99 o 
  -1   6   3      304.27      340.83     10.78 o 
   0   6   3       81.41       86.43      2.68 o 
   1   6   3       76.01      104.52      4.21 o 
   2   6   3       12.90        9.75      1.23 o 
   3   6   3        0.36        0.75      0.89 o 
   4   6   3       10.04        8.77      1.50 o 
   5   6   3       11.03       13.79      2.50 o 
   6   6   3        5.04        7.30      1.60 o 
   7   6   3       92.36      102.42     10.61 o 
   8   6   3       56.02       51.53      9.99 o 
   9   6   3      309.33      305.12     19.44 o 
  10   6   3      228.84      241.85     22.93 o 
  11   6   3       36.93       43.08      7.60 o 
  12   6   3        4.71        5.52      4.87 o 
  -7   7   3       56.39       48.34     13.47 o 
  -6   7   3       44.84       38.06     10.51 o 
  -5   7   3        0.08        0.76      1.78 o 
  -4   7   3       27.98       32.02      6.85 o 
  -3   7   3       36.02       45.29      8.06 o 
  -2   7   3        3.90        3.12      2.04 o 
  -1   7   3      329.44      346.45      6.95 o 
   0   7   3       30.96       26.05      2.59 o 
   1   7   3        0.19       -1.05      1.05 o 
   2   7   3        9.24        9.21      1.32 o 
   3   7   3      159.51      177.86      3.61 o 
   4   7   3       15.22       15.80      2.37 o 
   5   7   3      707.95      738.29     15.96 o 
   6   7   3        5.11        4.20      2.35 o 
   7   7   3       60.02       46.97      6.07 o 
   8   7   3      190.42      196.18     16.18 o 
   9   7   3      114.49      109.74     18.66 o 
  10   7   3      152.80      156.38      9.94 o 
  11   7   3      107.84      100.33     16.39 o 
  -6   8   3       10.57       12.35      4.31 o 
  -5   8   3       44.82       31.79      7.95 o 
  -4   8   3        1.48        1.66      1.95 o 
  -3   8   3       28.99       36.49      7.31 o 
  -2   8   3       69.55       63.00     13.50 o 
  -1   8   3       27.39       22.84      3.66 o 
   0   8   3      218.35      198.86      3.89 o 
   1   8   3      707.22      748.55     22.43 o 
   2   8   3        1.10        3.57      0.77 o 
   3   8   3      439.74      450.56     12.50 o 
   4   8   3        0.07        1.32      1.36 o 
   5   8   3        9.45       12.41      2.44 o 
   6   8   3      239.79      204.48      4.47 o 
   7   8   3       56.19       56.03      7.83 o 
   8   8   3       30.86       30.52      5.21 o 
   9   8   3        0.46        4.59      2.93 o 
  10   8   3        7.16       10.60      3.12 o 
  11   8   3       20.96       26.93      6.35 o 
  -5   9   3       10.02        7.25      2.67 o 
  -4   9   3      129.01      131.77     24.72 o 
  -3   9   3       29.63       21.44      6.43 o 
  -2   9   3       17.84       15.46      5.02 o 
  -1   9   3        0.00        1.42      3.11 o 
   0   9   3        0.01        0.80      0.91 o 
   1   9   3      199.59      199.07      9.91 o 
   2   9   3      102.20       91.43      3.31 o 
   3   9   3        9.36       10.30      2.53 o 
   4   9   3        1.39        0.15      1.21 o 
   5   9   3       52.68       45.71      6.25 o 
   6   9   3        7.95        8.36      1.75 o 
   7   9   3        8.10        7.04      2.87 o 
   8   9   3       22.59       21.22      4.95 o 
   9   9   3        1.92        1.55      2.93 o 
  10   9   3       10.29       10.84      4.48 o 
  -3  10   3       16.68       18.44      4.50 o 
  -2  10   3        1.40        0.22      3.85 o 
  -1  10   3        3.01        1.57      2.65 o 
   0  10   3        3.64        1.98      1.80 o 
   1  10   3       48.72       42.83     10.13 o 
   2  10   3        0.05        2.40      1.57 o 
   3  10   3      279.62      313.66     19.40 o 
   4  10   3       12.54        7.34      1.80 o 
   5  10   3       13.03       10.27      3.27 o 
   6  10   3       57.34       64.72     10.86 o 
   7  10   3       17.73       16.46      4.14 o 
   8  10   3       24.76       25.64      7.96 o 
   9  10   3      152.84      151.05     27.15 o 
  10  10   3       15.60       12.19      4.68 o 
  -1  11   3       72.31       63.02     27.81 o 
   0  11   3        1.46       -1.29      7.53 o 
   1  11   3        4.83        6.38     11.80 o 
   2  11   3       97.83       91.59     33.52 o 
   3  11   3       20.81       18.99      6.80 o 
   4  11   3      271.87      364.55     33.87 o 
   5  11   3       71.89       72.67     13.24 o 
   6  11   3        0.45        4.67      3.01 o 
   7  11   3        1.93        2.23      2.68 o 
   8  11   3       13.30       10.41      5.50 o 
   2  12   3        0.05       -3.52      8.13 o 
   3  12   3       27.92       20.59     12.18 o 
   4  12   3        2.83       -2.80     11.67 o 
   5  12   3       60.73       57.11     12.28 o 
   6  12   3       20.73       16.03      5.89 o 
  -4 -10   4        7.19        8.98      3.42 o 
  -3 -10   4       25.51       20.91      6.86 o 
  -2 -10   4        0.01        3.30      2.92 o 
  -1 -10   4        2.61        0.38      3.25 o 
  -7  -9   4       15.64       13.81      3.44 o 
  -6  -9   4       15.30       15.13      3.98 o 
  -5  -9   4       10.97        5.98      2.88 o 
  -4  -9   4      115.80      115.36      8.66 o 
  -3  -9   4       21.12       26.53      4.36 o 
  -2  -9   4        4.88        3.63      2.41 o 
  -1  -9   4       23.79       16.70      6.09 o 
   0  -9   4        3.08        6.60      3.25 o 
   1  -9   4       27.15       19.84      6.45 o 
   2  -9   4      115.84       84.94     27.41 o 
  -8  -8   4        0.96        5.68      2.80 o 
  -7  -8   4       10.31       13.90      3.43 o 
  -6  -8   4       49.81       43.43      8.40 o 
  -5  -8   4       28.01       30.61      5.45 o 
  -4  -8   4        9.04        8.78      2.10 o 
  -3  -8   4      163.69      169.91      8.33 o 
  -2  -8   4        5.54        1.44      1.66 o 
  -1  -8   4      165.75      180.65     10.47 o 
   0  -8   4        2.75        7.38      2.11 o 
   1  -8   4       53.24       38.97     10.66 o 
   2  -8   4        0.96       -0.01      2.85 o 
   3  -8   4       70.61       56.12     15.84 o 
   4  -8   4       13.17        6.44      3.25 o 
  -9  -7   4        1.25        0.73      2.69 o 
  -8  -7   4       13.17        9.71      3.37 o 
  -7  -7   4       27.19       34.31      6.75 o 
  -6  -7   4        0.09        0.66      2.45 o 
  -5  -7   4        2.36        3.98      2.61 o 
  -4  -7   4        0.10        0.42      2.46 o 
  -3  -7   4       75.14       76.00      4.86 o 
  -2  -7   4      428.48      443.13     13.58 o 
  -1  -7   4        0.84        2.64      2.00 o 
   0  -7   4      152.56      161.30      5.18 o 
   1  -7   4       15.24       22.24      4.01 o 
   2  -7   4       59.98       49.55     12.48 o 
   3  -7   4        7.05        6.21      3.94 o 
   4  -7   4      200.30      226.59     18.33 o 
   5  -7   4       24.62       22.94      9.08 o 
 -10  -6   4        4.90        4.28      3.37 o 
  -9  -6   4       14.50       11.61      3.47 o 
  -8  -6   4        8.65        5.85      3.18 o 
  -7  -6   4       45.00       40.63      7.12 o 
  -6  -6   4      554.78      643.41     26.50 o 
  -5  -6   4        0.91        2.01      2.29 o 
  -4  -6   4       97.25      107.00      6.15 o 
  -3  -6   4        9.99        7.28      3.02 o 
  -2  -6   4      366.83      340.66      8.95 o 
  -1  -6   4      729.09      716.47     19.92 o 
   0  -6   4      128.09      112.90      6.12 o 
   1  -6   4      707.42      699.82     20.14 o 
   2  -6   4        1.56        3.35      1.07 o 
   3  -6   4        1.04        6.19      3.70 o 
   4  -6   4       14.92       14.57      4.32 o 
   5  -6   4       52.17       64.09     15.34 o 
   6  -6   4       52.37       52.31     13.67 o 
   7  -6   4       28.16       17.93      8.50 o 
 -10  -5   4      119.23      108.00     13.87 o 
  -9  -5   4        3.65        4.10      2.26 o 
  -8  -5   4       23.60       24.77      5.29 o 
  -7  -5   4       36.77       33.42      6.19 o 
  -6  -5   4      102.21       90.85      8.93 o 
  -5  -5   4      278.90      279.50      9.85 o 
  -4  -5   4      370.13      330.80      8.52 o 
  -3  -5   4       19.55       29.43      6.00 o 
  -2  -5   4       87.59       81.25      4.63 o 
  -1  -5   4       37.19       32.03      7.35 o 
   0  -5   4       33.39       27.91      4.21 o 
   1  -5   4      200.23      179.65      5.58 o 
   2  -5   4      108.33      116.12      5.15 o 
   3  -5   4       48.37       53.84      3.56 o 
   4  -5   4      124.82      149.27      7.34 o 
   5  -5   4        1.48       -1.43      4.02 o 
   6  -5   4      156.55      176.07      8.49 o 
   7  -5   4      204.77      249.97     12.72 o 
   8  -5   4       20.01       20.41      6.25 o 
 -10  -4   4       10.24       10.45      2.61 o 
  -9  -4   4      283.72      287.55      8.30 o 
  -8  -4   4      233.57      228.91     14.80 o 
  -7  -4   4       81.85       78.91      4.32 o 
  -6  -4   4       77.01       89.63      3.99 o 
  -5  -4   4       25.74       35.73      7.28 o 
  -4  -4   4     1067.98     1201.43     31.12 o 
  -3  -4   4      388.46      369.06     10.38 o 
  -2  -4   4      332.41      387.85     11.66 o 
  -1  -4   4       25.41       34.58      3.63 o 
   0  -4   4      231.01      228.31      6.66 o 
   1  -4   4      594.93      595.21     12.73 o 
   2  -4   4      860.23      911.06     24.29 o 
   3  -4   4      203.83      185.59      6.38 o 
   4  -4   4      669.65      789.77     25.13 o 
   5  -4   4        3.50        3.26      1.17 o 
   6  -4   4        7.19        8.12      2.31 o 
   7  -4   4      221.91      235.17     13.14 o 
   8  -4   4       22.52       22.12      5.56 o 
   9  -4   4       49.98       48.76     10.16 o 
 -11  -3   4        9.40       10.36      3.86 o 
 -10  -3   4       72.54       68.08      9.56 o 
  -9  -3   4       40.33       46.55      6.78 o 
  -8  -3   4      464.44      505.21      8.72 o 
  -7  -3   4      164.59      157.52      8.37 o 
  -6  -3   4        6.03       10.88      2.46 o 
  -5  -3   4      370.95      396.16     11.79 o 
  -4  -3   4       10.25        3.17      3.49 o 
  -3  -3   4       16.25       20.50      3.77 o 
  -2  -3   4     1127.07     1081.70     27.96 o 
  -1  -3   4      903.40      912.48     14.84 o 
   0  -3   4     1412.32     1148.81     39.91 o 
   1  -3   4      652.64      753.39     11.77 o 
   2  -3   4       50.63       66.32      1.96 o 
   3  -3   4      665.44      767.53     17.00 o 
   4  -3   4      246.04      238.29      7.62 o 
   5  -3   4       92.55       88.68      2.24 o 
   6  -3   4      155.09      139.12      4.75 o 
   7  -3   4       10.37       11.02      2.60 o 
   8  -3   4       25.49       32.79      6.44 o 
   9  -3   4      128.81      130.72     20.99 o 
 -11  -2   4       35.05       21.58      8.30 o 
 -10  -2   4       42.65       30.30      5.21 o 
  -9  -2   4       11.49        8.22      3.27 o 
  -8  -2   4       67.95       74.18      5.73 o 
  -7  -2   4      343.37      347.29     10.05 o 
  -6  -2   4       12.67        6.19      2.67 o 
  -5  -2   4        3.76        0.97      2.62 o 
  -4  -2   4      410.61      552.95      9.20 o 
  -3  -2   4       39.28       51.33      2.82 o 
  -2  -2   4      575.29      500.20     20.83 o 
  -1  -2   4      638.34      590.50     10.02 o 
   0  -2   4      297.42      350.71      4.70 o 
   1  -2   4       12.07        7.86      1.32 o 
   2  -2   4       26.89       39.45      1.53 o 
   3  -2   4      235.11      259.67      6.09 o 
   4  -2   4      941.84     1018.52     17.33 o 
   5  -2   4      492.07      494.71     17.40 o 
   6  -2   4       75.19       75.19      2.68 o 
   7  -2   4       38.59       38.15      5.62 o 
   8  -2   4       11.57        7.72      3.67 o 
   9  -2   4      138.01      150.72     19.57 o 
  10  -2   4       87.93       77.21     17.80 o 
 -11  -1   4      124.29       97.86     26.41 o 
 -10  -1   4       66.35       51.50     10.76 o 
  -9  -1   4        0.19        2.83      2.21 o 
  -8  -1   4      106.74      106.04      9.34 o 
  -7  -1   4        1.08        3.20      2.46 o 
  -6  -1   4       82.08       63.88      3.75 o 
  -5  -1   4      666.66      737.71     32.62 o 
  -4  -1   4       65.88       60.24      2.41 o 
  -3  -1   4      399.94      421.70      8.74 o 
  -2  -1   4       62.70       48.86      2.35 o 
  -1  -1   4       16.14       12.00      2.03 o 
   0  -1   4     5378.99     4934.96     94.54 o 
   1  -1   4       46.33       25.34      1.07 o 
   2  -1   4      174.58      157.40      2.72 o 
   3  -1   4      384.28      384.86      4.76 o 
   4  -1   4        1.09        4.49      0.96 o 
   5  -1   4      279.46      273.97      6.14 o 
   6  -1   4      213.24      176.98      5.74 o 
   7  -1   4       48.06       62.96      5.88 o 
   8  -1   4       34.26       41.41      5.58 o 
   9  -1   4       54.28       55.48      7.98 o 
  10  -1   4        1.43        5.75      2.14 o 
 -10   0   4      133.24      124.40     22.26 o 
  -9   0   4       23.22       30.80      6.91 o 
  -8   0   4       93.22       97.36      6.49 o 
  -7   0   4        0.82        3.86      3.30 o 
  -6   0   4        9.48       10.34      2.25 o 
  -5   0   4        9.04        5.97      2.21 o 
  -4   0   4      450.51      394.45      9.20 o 
  -3   0   4      123.91      147.30      4.43 o 
  -2   0   4      156.51      137.04      2.75 o 
  -1   0   4      303.74      211.34      5.28 o 
   0   0   4     7567.34     8592.34    296.99 o 
   1   0   4      805.91      650.28      9.25 o 
   2   0   4        0.90        1.26      0.62 o 
   3   0   4      307.17      307.98      3.11 o 
   4   0   4        9.41        8.88      1.45 o 
   5   0   4        2.26        7.56      1.91 o 
   6   0   4      113.07      112.17      3.21 o 
   7   0   4      240.63      248.12      6.77 o 
   8   0   4      172.14      164.96      9.14 o 
   9   0   4        2.44        2.58      1.47 o 
  10   0   4        6.57        9.32      2.82 o 
  11   0   4        6.96        6.08      1.81 o 
 -10   1   4       21.30       15.47      6.69 o 
  -9   1   4      140.07      165.20      9.13 o 
  -8   1   4        0.53        7.14      3.47 o 
  -7   1   4      427.16      435.86     16.72 o 
  -6   1   4        0.00       -0.45      2.06 o 
  -5   1   4      211.62      249.55      7.57 o 
  -4   1   4      843.12      872.58     28.26 o 
  -3   1   4     1603.96     1634.73     35.91 o 
  -2   1   4       19.09       15.05      1.05 o 
  -1   1   4     4546.18     5195.45     53.11 o 
   0   1   4      525.74      453.28     11.23 o 
   1   1   4     1302.70     1209.09     18.27 o 
   2   1   4       15.96       20.22      0.73 o 
   3   1   4     2298.68     2319.78     25.35 o 
   4   1   4      327.69      349.46      3.98 o 
   5   1   4     2557.55     2683.19     87.75 o 
   6   1   4       58.45       65.15      3.02 o 
   7   1   4       94.74       83.48      5.17 o 
   8   1   4      214.69      206.71      8.39 o 
   9   1   4       59.09       56.11      6.18 o 
  10   1   4       57.98       56.98      6.04 o 
  11   1   4        4.68        2.19      2.49 o 
 -10   2   4        6.70        7.45      2.95 o 
  -9   2   4        3.07        5.09      2.78 o 
  -8   2   4      143.13      153.44      8.25 o 
  -7   2   4      206.40      195.45      9.37 o 
  -6   2   4       64.13       79.86      7.70 o 
  -5   2   4      248.98      297.20     34.43 o 
  -4   2   4      405.41      505.22     31.23 o 
  -3   2   4       62.16       57.71      2.14 o 
  -2   2   4     1443.71     1323.71     21.40 o 
  -1   2   4     1584.95     1307.08     15.92 o 
   0   2   4        0.02        0.98      0.62 o 
   1   2   4      914.54      756.34      6.11 o 
   2   2   4        1.38        0.06      0.53 o 
   3   2   4       17.85       27.53      1.01 o 
   4   2   4      668.90      550.26      9.59 o 
   5   2   4      219.18      215.42      5.72 o 
   6   2   4      623.80      625.78     14.02 o 
   7   2   4      134.77      126.52      4.05 o 
   8   2   4        7.87       24.72      4.17 o 
   9   2   4      417.48      430.64     11.23 o 
  10   2   4        2.77        1.82      2.87 o 
  11   2   4       99.61       84.28     10.41 o 
  12   2   4        0.19        5.18      2.14 o 
  -9   3   4       10.85        9.82      4.03 o 
  -8   3   4        4.91        4.11      2.63 o 
  -7   3   4      346.44      428.58     13.58 o 
  -6   3   4      569.71      586.92     21.50 o 
  -5   3   4        0.03       -3.01      4.11 o 
  -4   3   4       41.04       38.97      3.94 o 
  -3   3   4      209.66      195.34      6.23 o 
  -2   3   4      492.21      580.05      8.16 o 
  -1   3   4     2479.33     2566.91     36.96 o 
   0   3   4      283.86      288.91      4.15 o 
   1   3   4      422.59      420.76      5.73 o 
   2   3   4       34.80       47.16      1.11 o 
   3   3   4      441.59      498.98     10.51 o 
   4   3   4     1881.58     1721.14     30.45 o 
   5   3   4     4132.25     4551.13     53.93 o 
   6   3   4        0.01       -0.77      2.19 o 
   7   3   4      609.83      710.74     24.30 o 
   8   3   4       12.53       25.51      3.86 o 
   9   3   4        0.37        3.23      2.19 o 
  10   3   4      121.37      123.13     14.94 o 
  11   3   4       24.48       28.39      4.11 o 
  12   3   4       32.52       32.75      4.39 o 
  -9   4   4       28.86       24.59      5.76 o 
  -8   4   4       28.29       22.54      6.20 o 
  -7   4   4        0.92       -0.48      3.54 o 
  -6   4   4      232.21      254.16      8.99 o 
  -5   4   4      287.24      298.05      8.53 o 
  -4   4   4       15.88       12.58      2.91 o 
  -3   4   4        2.03        1.68      0.99 o 
  -2   4   4        0.10        1.34      0.77 o 
  -1   4   4       72.81       78.74      1.94 o 
   0   4   4      258.77      296.07      6.85 o 
   1   4   4      950.24      935.15     11.33 o 
   2   4   4      654.77      742.63     23.41 o 
   3   4   4       72.15       59.61      1.43 o 
   4   4   4      452.28      524.58     11.43 o 
   5   4   4       39.38       47.48      3.08 o 
   6   4   4      931.05     1063.90     33.32 o 
   7   4   4      132.39      146.82     10.09 o 
   8   4   4      202.49      238.53     10.84 o 
   9   4   4      122.94      140.74     16.59 o 
  10   4   4       12.85       12.50      2.54 o 
  11   4   4      126.18      183.78     14.39 o 
  12   4   4       34.57       43.83      7.64 o 
  -8   5   4        0.00       -0.10      3.54 o 
  -7   5   4        0.14        1.10      4.05 o 
  -6   5   4       13.91       10.32      2.59 o 
  -5   5   4        1.25        1.46      1.84 o 
  -4   5   4      178.57      197.04      6.60 o 
  -3   5   4      115.48      100.70      6.51 o 
  -2   5   4      196.71      196.21      6.45 o 
  -1   5   4      210.57      268.46      5.16 o 
   0   5   4       50.20       45.85      1.40 o 
   1   5   4     1496.91     1467.67     19.54 o 
   2   5   4      489.57      472.22      7.76 o 
   3   5   4      238.53      287.69      8.79 o 
   4   5   4      123.47      138.71      7.45 o 
   5   5   4       61.86       58.35      3.19 o 
   6   5   4      802.65      866.09     30.68 o 
   7   5   4      735.17      825.56     23.25 o 
   8   5   4       76.58       74.70     16.42 o 
   9   5   4      204.78      204.00     11.23 o 
  10   5   4        0.11        2.86      1.22 o 
  11   5   4        1.42        4.00      2.87 o 
  12   5   4       68.09       71.80      6.50 o 
  -7   6   4        0.37        2.25      2.36 o 
  -6   6   4       92.13       81.49     15.03 o 
  -5   6   4      112.55      110.76      8.88 o 
  -4   6   4      164.97      173.87      3.64 o 
  -3   6   4      109.01      111.96      3.44 o 
  -2   6   4      367.43      355.16      8.16 o 
  -1   6   4       27.33       29.52      1.52 o 
   0   6   4        0.10        0.99      0.57 o 
   1   6   4      641.95      658.91     11.93 o 
   2   6   4      168.78      165.27      3.22 o 
   3   6   4      227.18      188.09     12.75 o 
   4   6   4       78.85       68.09      2.58 o 
   5   6   4       69.52       69.33     11.16 o 
   6   6   4       17.40       11.06      6.04 o 
   7   6   4       94.34       93.46     19.83 o 
   8   6   4       81.02       75.54     14.91 o 
   9   6   4      107.80      117.59     17.35 o 
  10   6   4        6.47        7.23      4.01 o 
  11   6   4       13.04       12.43      3.44 o 
  12   6   4        2.07        3.19      3.34 o 
  -7   7   4       36.55       30.12     10.04 o 
  -6   7   4        4.58        3.15      2.13 o 
  -5   7   4       62.35       42.64     10.45 o 
  -4   7   4        8.91        5.60      2.71 o 
  -3   7   4      206.46      204.96      8.41 o 
  -2   7   4      347.78      353.37     20.45 o 
  -1   7   4      369.26      373.07      8.31 o 
   0   7   4       57.57       56.17      1.88 o 
   1   7   4       84.28       74.84      2.71 o 
   2   7   4       32.17       22.94      4.38 o 
   3   7   4      105.91      107.64      5.80 o 
   4   7   4      159.05      173.63      3.69 o 
   5   7   4      160.81      160.60     12.18 o 
   6   7   4        4.77        5.47      2.72 o 
   7   7   4        3.40        4.49      1.83 o 
   8   7   4        0.47       -3.20      5.38 o 
   9   7   4      312.70      350.85     20.34 o 
  10   7   4      136.42      116.49      8.77 o 
  11   7   4        9.43        7.88      4.17 o 
  -6   8   4       27.56       19.67      7.08 o 
  -5   8   4        0.02        3.04      2.52 o 
  -4   8   4       15.35       15.23      3.00 o 
  -3   8   4        8.88        7.08      1.85 o 
  -2   8   4       34.27       29.29      6.11 o 
  -1   8   4      168.74      188.04      4.25 o 
   0   8   4      289.73      319.63     10.63 o 
   1   8   4       10.97        6.95      1.61 o 
   2   8   4      146.80      124.01      5.31 o 
   3   8   4        1.48        1.54      0.51 o 
   4   8   4       68.89       69.09      4.22 o 
   5   8   4      262.03      272.02     10.38 o 
   6   8   4      117.32      142.34      4.02 o 
   7   8   4        6.31        5.85      3.17 o 
   8   8   4        3.85       -2.95      4.55 o 
   9   8   4       11.31        3.58      5.64 o 
  10   8   4       45.80       54.19     11.32 o 
  11   8   4      107.25      103.48     20.70 o 
  -4   9   4        7.52        2.43      2.75 o 
  -3   9   4        0.39        0.17      2.37 o 
  -2   9   4        4.45        6.07      2.75 o 
  -1   9   4        5.93        6.94      2.72 o 
   0   9   4      109.97      101.96      4.12 o 
   1   9   4      125.13      128.71      4.30 o 
   2   9   4       77.04       83.98      3.88 o 
   3   9   4       11.32        3.32      1.42 o 
   4   9   4        4.52        2.99      1.12 o 
   5   9   4        6.70        6.01      1.44 o 
   6   9   4       34.20       28.34      3.84 o 
   7   9   4       67.16       67.27     12.16 o 
   8   9   4       14.99       15.57      4.22 o 
   9   9   4       15.97       12.43      4.27 o 
  10   9   4        8.46        7.22      2.43 o 
  11   9   4       56.15       41.43      9.79 o 
  -3  10   4        6.43        4.22      2.54 o 
  -2  10   4        4.48        2.40      2.44 o 
  -1  10   4       11.85       10.37      3.89 o 
   0  10   4       21.88       11.84      4.77 o 
   1  10   4       21.07       16.05      4.56 o 
   2  10   4       18.79       17.99      4.62 o 
   3  10   4        2.94        2.68      1.93 o 
   4  10   4       35.50       38.83      7.92 o 
   5  10   4        0.42        1.72      2.18 o 
   6  10   4       19.72       21.56      4.90 o 
   7  10   4       39.27       48.76     12.52 o 
   8  10   4       59.83       63.00     10.82 o 
   9  10   4        6.19        3.60      4.50 o 
  10  10   4        0.52        0.04      4.36 o 
  -1  11   4        7.63        8.21      7.14 o 
   0  11   4        7.47       13.32      7.32 o 
   1  11   4        3.88        5.73      6.43 o 
   2  11   4       35.66       35.77     17.44 o 
   3  11   4      110.26      110.30     15.53 o 
   4  11   4       22.43       23.30      4.83 o 
   5  11   4        0.01        0.43      6.68 o 
   6  11   4       17.65       10.13      4.02 o 
   7  11   4        4.11        4.67      4.10 o 
   8  11   4       25.51       22.75      6.50 o 
   9  11   4       49.42       55.05     13.19 o 
   2  12   4        5.06        8.99      5.74 o 
   3  12   4        2.91        3.08      4.80 o 
   4  12   4      145.98      144.88     61.84 o 
   5  12   4       66.88       53.73     12.87 o 
   6  12   4       20.97       14.20      3.46 o 
  -6  -9   5       12.70       12.07      4.26 o 
  -5  -9   5      104.76      105.61     16.64 o 
  -4  -9   5       13.83       14.97      3.83 o 
  -3  -9   5       19.42       21.00      4.92 o 
  -2  -9   5        0.13        2.46      2.48 o 
  -1  -9   5        3.10        2.92      3.52 o 
   0  -9   5       93.95       93.59      9.99 o 
   1  -9   5       87.74       97.85     28.12 o 
  -8  -8   5        1.70        2.36      3.10 o 
  -7  -8   5       50.98       48.55      8.75 o 
  -6  -8   5        1.23        0.26      2.69 o 
  -5  -8   5        0.04        1.38      2.31 o 
  -4  -8   5       82.54       81.37      6.72 o 
  -3  -8   5       50.49       49.58     10.51 o 
  -2  -8   5        0.35       -0.23      2.03 o 
  -1  -8   5      187.01      188.48      8.17 o 
   0  -8   5       68.84       49.09     13.11 o 
   1  -8   5       23.05       17.55      6.78 o 
   2  -8   5       56.52       52.95     15.07 o 
   3  -8   5        0.53       -0.63      2.91 o 
  -9  -7   5       31.59       27.70      5.90 o 
  -8  -7   5        7.22        3.79      2.78 o 
  -7  -7   5       19.48       18.76      3.45 o 
  -6  -7   5        0.02       -3.31      3.83 o 
  -5  -7   5       46.69       57.63     12.02 o 
  -4  -7   5       42.69       39.53      8.58 o 
  -3  -7   5       14.04       16.87      3.72 o 
  -2  -7   5       76.79       70.88     14.67 o 
  -1  -7   5      117.69      112.32      5.59 o 
   0  -7   5        2.55        5.72      2.00 o 
   1  -7   5       62.97       47.56      8.48 o 
   2  -7   5       11.53        5.59      4.06 o 
   3  -7   5      109.78      103.48     13.82 o 
   4  -7   5        1.59        4.05      2.42 o 
   5  -7   5       34.52       38.82      8.69 o 
  -9  -6   5       50.55       43.22      7.83 o 
  -8  -6   5        0.05        1.86      2.47 o 
  -7  -6   5      324.59      384.40      9.49 o 
  -6  -6   5        3.35        2.19      2.65 o 
  -5  -6   5      141.78      149.49      5.74 o 
  -4  -6   5        2.22        3.49      2.51 o 
  -3  -6   5       19.46       20.22      3.78 o 
  -2  -6   5      139.67      139.73      4.35 o 
  -1  -6   5      876.89     1018.27     33.97 o 
   0  -6   5        6.20        3.13      2.82 o 
   1  -6   5      140.16      165.38     11.22 o 
   2  -6   5        0.23       -0.11      3.47 o 
   3  -6   5        6.35       11.39      3.71 o 
   4  -6   5      115.46      121.84     30.49 o 
   5  -6   5        0.12        2.92      3.21 o 
   6  -6   5       56.66       35.31      8.29 o 
 -10  -5   5       17.73       18.26      4.19 o 
  -9  -5   5        8.25        8.28      3.02 o 
  -8  -5   5        1.53        1.84      2.91 o 
  -7  -5   5      144.96      141.61      8.01 o 
  -6  -5   5      308.41      323.75     10.26 o 
  -5  -5   5       49.26       48.62      8.50 o 
  -4  -5   5      316.95      331.78      9.55 o 
  -3  -5   5      255.88      221.14     18.59 o 
  -2  -5   5       80.89       71.87      4.78 o 
  -1  -5   5       49.00       36.60      9.09 o 
   0  -5   5        6.25        5.08      2.66 o 
   1  -5   5      266.78      220.59     12.01 o 
   2  -5   5        2.26        1.04      1.26 o 
   3  -5   5       62.44       54.89     12.00 o 
   4  -5   5      127.48      130.97     10.16 o 
   5  -5   5      106.23      128.27      9.21 o 
   6  -5   5       39.41       43.25     11.27 o 
   7  -5   5       96.47       78.97     20.32 o 
 -10  -4   5      137.04      131.61     16.27 o 
  -9  -4   5        3.62        3.75      2.32 o 
  -8  -4   5      129.44      117.02     10.97 o 
  -7  -4   5       72.22       69.59     10.93 o 
  -6  -4   5       29.75       33.23      5.90 o 
  -5  -4   5      181.90      162.82      8.52 o 
  -4  -4   5      187.15      169.12     12.35 o 
  -3  -4   5       52.47       53.76      3.98 o 
  -2  -4   5        6.48        2.68      2.09 o 
  -1  -4   5      217.81      255.38      7.92 o 
   0  -4   5      234.20      241.55      7.23 o 
   1  -4   5     1294.60     1357.70     32.86 o 
   2  -4   5       26.27       21.24      3.25 o 
   3  -4   5      713.71      784.48     18.27 o 
   4  -4   5        0.03        1.36      1.31 o 
   5  -4   5        9.12        4.48      1.90 o 
   6  -4   5      267.81      297.58     14.21 o 
   7  -4   5      146.42      136.75     26.75 o 
   8  -4   5       15.01       19.79      5.29 o 
 -10  -3   5        4.06        3.02      3.32 o 
  -9  -3   5      262.34      265.91     22.89 o 
  -8  -3   5       98.24       84.62      5.92 o 
  -7  -3   5       60.68       59.67     10.37 o 
  -6  -3   5      130.70      130.64      6.13 o 
  -5  -3   5      127.80      156.82     18.89 o 
  -4  -3   5      188.48      180.16      6.26 o 
  -3  -3   5      231.66      194.47      6.27 o 
  -2  -3   5       81.53      104.64      4.55 o 
  -1  -3   5      505.88      500.33     10.60 o 
   0  -3   5      202.84      228.81      7.39 o 
   1  -3   5      376.91      420.80      9.18 o 
   2  -3   5      698.49      718.16     12.93 o 
   3  -3   5       52.53       46.29      2.83 o 
   4  -3   5      397.65      462.41      8.95 o 
   5  -3   5      341.79      345.78      8.47 o 
   6  -3   5        5.75        3.68      1.65 o 
   7  -3   5       44.81       45.05      6.38 o 
   8  -3   5        0.24        5.33      3.44 o 
   9  -3   5       34.68       43.09      7.73 o 
 -10  -2   5       22.27       21.58      3.70 o 
  -9  -2   5        5.88        9.88      3.73 o 
  -8  -2   5      705.60      729.28     11.35 o 
  -7  -2   5      186.74      198.19      7.52 o 
  -6  -2   5      274.62      233.47      9.99 o 
  -5  -2   5        7.10        1.08      2.45 o 
  -4  -2   5      100.90       69.37      3.70 o 
  -3  -2   5       54.47       64.47      2.66 o 
  -2  -2   5       45.86       46.60      2.03 o 
  -1  -2   5      209.25      272.27      7.09 o 
   0  -2   5      273.83      364.47      8.68 o 
   1  -2   5        4.28        3.01      1.23 o 
   2  -2   5      204.82      269.85      5.57 o 
   3  -2   5      612.70      694.43     16.37 o 
   4  -2   5      528.84      579.45     15.76 o 
   5  -2   5       71.34       64.41      2.82 o 
   6  -2   5      307.83      311.95     10.66 o 
   7  -2   5      185.63      181.93      6.11 o 
   8  -2   5        0.72        0.19      2.54 o 
   9  -2   5      368.49      400.86     25.69 o 
  10  -2   5       11.98        8.02      2.89 o 
 -10  -1   5       58.89       51.85      7.82 o 
  -9  -1   5        9.84        9.73      3.47 o 
  -8  -1   5        0.55        1.43      1.96 o 
  -7  -1   5      391.29      420.35     12.81 o 
  -6  -1   5      229.86      239.46     12.59 o 
  -5  -1   5        5.34        0.88      2.49 o 
  -4  -1   5      161.72      209.23      5.99 o 
  -3  -1   5       34.81       34.06      3.74 o 
  -2  -1   5      136.11      188.15      6.66 o 
  -1  -1   5      549.70      450.38     14.88 o 
   0  -1   5     5002.33     5422.55     26.56 o 
   1  -1   5       17.76       41.19      1.30 o 
   2  -1   5       61.48       47.13      1.36 o 
   3  -1   5      202.62      227.40      4.40 o 
   4  -1   5     1600.93     1573.95     70.49 o 
   5  -1   5      572.82      534.07     14.22 o 
   6  -1   5      106.36      118.55      5.10 o 
   7  -1   5      239.18      231.61      8.04 o 
   8  -1   5       28.78       31.58      4.27 o 
   9  -1   5       10.75       12.69      2.97 o 
  10  -1   5      148.46      147.01     21.44 o 
 -10   0   5        2.97        5.39      2.95 o 
  -9   0   5      183.93      227.82      9.49 o 
  -8   0   5      157.06      144.89     15.87 o 
  -7   0   5       41.04       38.28      5.65 o 
  -6   0   5      428.26      400.54     13.73 o 
  -5   0   5      542.17      551.75     18.92 o 
  -4   0   5      244.47      246.90      5.56 o 
  -3   0   5      454.84      467.00      8.16 o 
  -2   0   5       37.30       36.91      1.49 o 
  -1   0   5     1003.53      928.33     17.82 o 
   0   0   5     1233.97      927.41      9.62 o 
   1   0   5      167.73      153.47      2.65 o 
   2   0   5      424.82      387.99      6.87 o 
   3   0   5       98.76      114.07      2.44 o 
   4   0   5        6.61        3.74      1.97 o 
   5   0   5      293.49      295.57      7.94 o 
   6   0   5       89.62       71.08      3.13 o 
   7   0   5       39.85       50.27      6.98 o 
   8   0   5       21.11       19.61      2.87 o 
   9   0   5       49.19       48.85      6.11 o 
  10   0   5       32.86       31.81      5.20 o 
  11   0   5      177.14      164.78      7.19 o 
 -10   1   5       55.95       44.18     11.18 o 
  -9   1   5       36.65       38.62      7.72 o 
  -8   1   5       75.96       71.89     11.00 o 
  -7   1   5        4.21        3.13      2.46 o 
  -6   1   5       90.17       93.86      6.85 o 
  -5   1   5      239.99      226.27      7.24 o 
  -4   1   5      223.80      215.30      6.19 o 
  -3   1   5       54.34       49.21      3.76 o 
  -2   1   5     2241.57     2303.42     41.18 o 
  -1   1   5      107.43       73.97      2.12 o 
   0   1   5       30.76       35.68      1.87 o 
   1   1   5       27.99       15.70      0.86 o 
   2   1   5       47.20       35.67      1.28 o 
   3   1   5       37.00       39.70      1.42 o 
   4   1   5       16.17       25.23      4.96 o 
   5   1   5       12.20       13.08      2.62 o 
   6   1   5      160.05      173.87      4.18 o 
   7   1   5       77.79       79.83      5.00 o 
   8   1   5      161.23      160.85      5.55 o 
   9   1   5        0.02        3.04      1.87 o 
  10   1   5        3.27        5.40      1.76 o 
  11   1   5        4.82        4.72      1.96 o 
 -10   2   5        8.73        6.54      2.61 o 
  -9   2   5       27.29       37.20      9.38 o 
  -8   2   5        0.42        2.98      1.99 o 
  -7   2   5        1.34        3.62      3.46 o 
  -6   2   5       19.06       17.61      2.80 o 
  -5   2   5       83.37       96.65      5.87 o 
  -4   2   5      348.08      329.01     12.67 o 
  -3   2   5     1417.10     1493.63     20.38 o 
  -2   2   5      821.13      899.60     12.48 o 
  -1   2   5     2018.85     2099.19     25.51 o 
   0   2   5      559.66      543.17     14.08 o 
   1   2   5     2594.15     2778.33     26.84 o 
   2   2   5       85.27       63.94      1.52 o 
   3   2   5       21.65       19.96      1.73 o 
   4   2   5       16.45       12.75      1.98 o 
   5   2   5       46.37       59.74      2.65 o 
   6   2   5       53.06       49.78      3.49 o 
   7   2   5       81.27       77.83      4.16 o 
   8   2   5       84.39       86.48      6.16 o 
   9   2   5        0.42       -0.64      3.00 o 
  10   2   5        1.46        3.04      1.76 o 
  11   2   5        1.89        4.13      2.17 o 
  -9   3   5        3.24        6.40      2.25 o 
  -8   3   5       36.86       41.55      7.90 o 
  -7   3   5      227.93      216.62     22.73 o 
  -6   3   5       71.93       63.93     11.29 o 
  -5   3   5      109.30      120.59      7.19 o 
  -4   3   5       49.95       52.51     10.32 o 
  -3   3   5      130.14       99.35      3.98 o 
  -2   3   5     3526.14     3703.62     98.11 o 
  -1   3   5      778.38      779.03     13.38 o 
   0   3   5     1497.06     1579.08     14.26 o 
   1   3   5     1265.36     1237.28     13.87 o 
   2   3   5      423.79      501.19     10.51 o 
   3   3   5        7.24        3.59      0.73 o 
   4   3   5      114.57       89.89      2.42 o 
   5   3   5      278.24      277.45      7.52 o 
   6   3   5       11.80       12.44      2.52 o 
   7   3   5      203.60      198.40      5.91 o 
   8   3   5       47.82       73.20     10.10 o 
   9   3   5       83.85       94.53     11.00 o 
  10   3   5       52.56       54.40      6.59 o 
  11   3   5        4.30        2.69      2.06 o 
  12   3   5        0.11        0.34      2.38 o 
  -9   4   5        1.79       -0.40      4.84 o 
  -8   4   5        5.82        2.03      4.34 o 
  -7   4   5      187.76      226.96     22.04 o 
  -6   4   5      215.10      247.72     15.68 o 
  -5   4   5       16.89       19.19      8.40 o 
  -4   4   5       34.10       37.99     12.52 o 
  -3   4   5        0.82        1.14      1.08 o 
  -2   4   5      167.77      179.95      5.33 o 
  -1   4   5      481.21      505.45      6.75 o 
   0   4   5       13.29       10.30      1.38 o 
   1   4   5      620.76      681.14     10.61 o 
   2   4   5      112.33      136.07      2.70 o 
   3   4   5        0.51       -0.24      0.74 o 
   4   4   5      595.64      563.70     16.42 o 
   5   4   5      894.20      926.80     53.09 o 
   6   4   5      154.04      137.40      3.84 o 
   7   4   5        1.26        8.16      2.14 o 
   8   4   5      360.80      387.07     19.28 o 
   9   4   5        1.07        2.67      1.50 o 
  10   4   5       10.44       16.45      3.13 o 
  11   4   5       98.89       91.05     10.92 o 
  12   4   5       47.58       53.15      8.13 o 
  -8   5   5       24.55       10.42      7.70 o 
  -7   5   5       15.28       12.24      4.11 o 
  -6   5   5      171.91      199.13     14.62 o 
  -5   5   5      106.61      121.77     15.26 o 
  -4   5   5      104.71       99.57      7.64 o 
  -3   5   5       13.74       10.56      2.56 o 
  -2   5   5       51.52       56.61      3.11 o 
  -1   5   5        0.16        0.03      0.61 o 
   0   5   5     1049.03     1136.10     19.97 o 
   1   5   5      717.01      782.17     22.90 o 
   2   5   5       39.52       42.02      3.57 o 
   3   5   5      246.99      278.38     10.48 o 
   4   5   5      202.77      220.24      7.51 o 
   5   5   5       99.39      120.00      3.32 o 
   6   5   5      543.53      573.35     13.21 o 
   7   5   5       62.87       71.63      6.79 o 
   8   5   5      224.84      260.90      8.69 o 
   9   5   5       30.36       25.76      3.79 o 
  10   5   5       14.85       11.85      2.56 o 
  11   5   5      104.66      105.74      9.67 o 
  12   5   5       25.86       29.65      5.06 o 
  -7   6   5        7.18        7.49      3.57 o 
  -6   6   5       88.02       73.93     14.14 o 
  -5   6   5      199.29      253.40     23.02 o 
  -4   6   5      277.52      331.36     18.52 o 
  -3   6   5        0.01        0.85      0.69 o 
  -2   6   5        1.05        2.29      0.93 o 
  -1   6   5       59.03       49.93      1.39 o 
   0   6   5        2.60        2.14      0.55 o 
   1   6   5      135.09      151.02      4.68 o 
   2   6   5      522.42      517.31     22.01 o 
   3   6   5       11.62       27.96      7.07 o 
   4   6   5       10.25        4.77      2.86 o 
   5   6   5      288.53      337.96     11.90 o 
   6   6   5      200.64      201.25      8.50 o 
   7   6   5      195.54      213.02     11.62 o 
   8   6   5       68.43       61.43      7.33 o 
   9   6   5        0.92        0.22      2.21 o 
  10   6   5       41.09       37.22      4.58 o 
  11   6   5       17.04       17.42      2.78 o 
  12   6   5      115.67       99.66     15.05 o 
  -6   7   5        4.11        2.73      2.29 o 
  -5   7   5       37.38       29.48      8.71 o 
  -4   7   5       48.73       42.06      8.95 o 
  -3   7   5       70.69       66.86      9.64 o 
  -2   7   5      164.27      150.80      6.89 o 
  -1   7   5       95.77       85.51      3.30 o 
   0   7   5        0.13        1.57      0.64 o 
   1   7   5       27.32       26.04      2.09 o 
   2   7   5      313.45      345.41     14.66 o 
   3   7   5      437.34      448.53     21.16 o 
   4   7   5        3.40        3.51      2.34 o 
   5   7   5       66.06       67.79      4.93 o 
   6   7   5       83.97       98.84      5.42 o 
   7   7   5        1.66        2.11      1.63 o 
   8   7   5      274.49      270.91     23.98 o 
   9   7   5      320.10      331.54     13.30 o 
  10   7   5        2.83        1.90      1.32 o 
  11   7   5        0.00        5.31      1.94 o 
  -6   8   5        1.41        0.32      1.55 o 
  -5   8   5       56.92       54.75     12.43 o 
  -4   8   5        7.96        5.51      2.44 o 
  -3   8   5       71.75       81.01     18.00 o 
  -2   8   5       99.40      110.95     16.14 o 
  -1   8   5      154.51      162.23      9.47 o 
   0   8   5       91.66       69.78      3.37 o 
   1   8   5       62.19       61.98      6.17 o 
   2   8   5       29.18       32.26      1.90 o 
   3   8   5        8.78       14.02      3.99 o 
   4   8   5      578.11      682.79     63.65 o 
   5   8   5        1.91        6.81      2.92 o 
   6   8   5      154.30      140.54      4.04 o 
   7   8   5        0.32       -1.55      3.65 o 
   8   8   5       10.26        8.34      3.09 o 
   9   8   5       77.34       93.89     19.93 o 
  10   8   5       69.62       66.58      9.60 o 
  11   8   5       15.80        9.44      3.05 o 
  -4   9   5       15.04       12.24      3.47 o 
  -3   9   5        0.84        3.40      1.91 o 
  -2   9   5        0.45        2.39      1.76 o 
  -1   9   5       18.45       21.46      7.03 o 
   0   9   5       99.60       99.50      6.72 o 
   1   9   5       26.85       22.21      3.93 o 
   2   9   5       43.19       36.98      2.67 o 
   3   9   5       10.56       11.16      2.87 o 
   4   9   5       33.96       46.25      8.90 o 
   5   9   5        5.35        7.05      3.09 o 
   6   9   5       17.11       19.46      4.33 o 
   7   9   5        0.02        1.08      2.82 o 
   8   9   5       39.69       32.42      7.25 o 
   9   9   5       24.38       20.04      4.49 o 
  10   9   5       52.78       50.89     10.10 o 
  11   9   5      125.84      117.59     21.34 o 
  -3  10   5        0.47        1.79      1.88 o 
  -2  10   5        9.83        6.97      2.67 o 
  -1  10   5        1.00        0.87      2.95 o 
   0  10   5       16.46       18.79      7.03 o 
   1  10   5        5.83        6.67      1.58 o 
   2  10   5        0.32        0.30      2.00 o 
   3  10   5       63.76       86.12      9.11 o 
   4  10   5       49.61       54.49      9.18 o 
   5  10   5      149.88      161.15     17.53 o 
   6  10   5      159.32      198.79     19.00 o 
   7  10   5       39.24       38.73      7.58 o 
   8  10   5        0.88        2.41      3.42 o 
   9  10   5        4.81        6.66      4.78 o 
  10  10   5        2.83        5.43      2.92 o 
  -1  11   5        5.55        2.71      4.05 o 
   0  11   5        0.06       -4.18      6.50 o 
   1  11   5       53.41       51.25     17.49 o 
   2  11   5       15.65       23.07     10.82 o 
   3  11   5        0.89        3.38      2.74 o 
   4  11   5        5.94        6.94      2.98 o 
   5  11   5       12.20       17.45      5.31 o 
   6  11   5        0.09        1.85      2.72 o 
   7  11   5       76.22       75.00     13.12 o 
   8  11   5       35.82       26.20      8.03 o 
   9  11   5       11.90        4.05      3.36 o 
   1  12   5        9.19        7.66      6.23 o 
   2  12   5        6.06        0.43      7.00 o 
   3  12   5       40.94       45.51     14.74 o 
   4  12   5       13.72       13.68      5.92 o 
   5  12   5       28.67       12.18      5.26 o 
   6  12   5        9.05        6.16      2.78 o 
   7  12   5       11.78       10.04      3.08 o 
  -4  -9   6       49.97       49.01     11.96 o 
  -3  -9   6        0.74        2.50      2.64 o 
  -2  -9   6        2.18        3.46      2.59 o 
  -1  -9   6       91.46       56.26     23.66 o 
  -6  -8   6       10.66        8.56      3.31 o 
  -5  -8   6      105.74      108.89      7.96 o 
  -4  -8   6       27.77       30.42      7.22 o 
  -3  -8   6        3.67        2.96      2.17 o 
  -2  -8   6       10.97       10.55      4.89 o 
  -1  -8   6        3.75        7.14      3.25 o 
   0  -8   6       51.38       41.54     15.01 o 
   1  -8   6       95.27      106.81      8.56 o 
   2  -8   6        0.23        3.94      2.95 o 
  -8  -7   6        0.43        1.81      2.40 o 
  -7  -7   6        5.73        9.01      3.74 o 
  -6  -7   6        9.34        6.43      3.31 o 
  -5  -7   6        1.83        1.52      2.66 o 
  -4  -7   6       15.90       11.69      2.92 o 
  -3  -7   6       22.98       30.91      5.88 o 
  -2  -7   6        1.73        4.52      2.22 o 
  -1  -7   6      135.09      142.30      4.40 o 
   0  -7   6      148.07      121.27      7.60 o 
   1  -7   6        0.16       -1.81      1.88 o 
   2  -7   6        7.83        6.29      2.98 o 
   3  -7   6        0.32        2.23      2.21 o 
   4  -7   6       10.51        8.65      3.15 o 
  -9  -6   6        0.01        1.45      3.09 o 
  -8  -6   6      148.89      146.90     17.23 o 
  -7  -6   6       18.32       19.22      4.59 o 
  -6  -6   6      129.19      152.64     11.18 o 
  -5  -6   6        1.34        0.28      2.92 o 
  -4  -6   6       26.78       35.37      8.37 o 
  -3  -6   6       64.82       66.33      4.11 o 
  -2  -6   6      128.36      134.44      7.27 o 
  -1  -6   6       15.85       13.38      5.08 o 
   0  -6   6       51.38       84.02      9.98 o 
   1  -6   6       31.48       41.66     10.33 o 
   2  -6   6       80.44       81.67      6.00 o 
   3  -6   6        0.09        0.17      4.14 o 
   4  -6   6       49.59       37.92      9.92 o 
   5  -6   6        0.42        1.45      2.52 o 
   6  -6   6       10.99        6.90      3.62 o 
  -9  -5   6       37.96       29.26      4.68 o 
  -8  -5   6        7.55        9.65      3.51 o 
  -7  -5   6      430.01      510.15      8.68 o 
  -6  -5   6       24.02       23.98      4.95 o 
  -5  -5   6      252.19      251.54      7.20 o 
  -4  -5   6       86.51       86.29     17.54 o 
  -3  -5   6      102.90       94.76      6.44 o 
  -2  -5   6       37.60       46.18      5.10 o 
  -1  -5   6      290.72      329.67     12.72 o 
   0  -5   6       40.83       28.02      5.69 o 
   1  -5   6      203.79      224.40     11.03 o 
   2  -5   6       26.68       34.32      8.28 o 
   3  -5   6       33.51       41.33      8.59 o 
   4  -5   6        0.29        1.99      2.21 o 
   5  -5   6        8.57       10.95      3.59 o 
   6  -5   6        2.44        4.75      1.97 o 
   7  -5   6        7.50       10.64      3.26 o 
  -9  -4   6       18.37       15.18      3.73 o 
  -8  -4   6        5.65       13.57      3.10 o 
  -7  -4   6       16.87       11.88      3.55 o 
  -6  -4   6      485.29      516.40     14.22 o 
  -5  -4   6       54.20       57.69     14.95 o 
  -4  -4   6      742.39      777.82     25.28 o 
  -3  -4   6      238.48      199.22      7.92 o 
  -2  -4   6        0.05        1.09      2.09 o 
  -1  -4   6      114.83      130.47      7.70 o 
   0  -4   6       22.20       22.14      4.89 o 
   1  -4   6       13.52       23.14      5.69 o 
   2  -4   6      586.08      619.34     19.45 o 
   3  -4   6       22.89       19.19      4.66 o 
   4  -4   6       49.57       55.72     11.69 o 
   5  -4   6      143.67      144.79     11.29 o 
   6  -4   6       39.94       32.08      8.34 o 
   7  -4   6       53.19       45.87     12.04 o 
   8  -4   6        8.54        8.61      3.76 o 
 -10  -3   6      110.00       92.06     16.60 o 
  -9  -3   6       35.92       33.87      6.73 o 
  -8  -3   6       30.79       25.78      4.61 o 
  -7  -3   6      114.33       97.09      6.29 o 
  -6  -3   6       25.73       25.54      4.93 o 
  -5  -3   6      179.06      138.54      7.05 o 
  -4  -3   6      413.79      399.80     14.14 o 
  -3  -3   6       22.50       20.88      4.60 o 
  -2  -3   6      396.86      404.32     10.95 o 
  -1  -3   6       19.99       23.03      1.68 o 
   0  -3   6       34.02       39.74      2.77 o 
   1  -3   6      370.00      366.59     17.73 o 
   2  -3   6        0.23        1.00      1.52 o 
   3  -3   6      313.69      315.42      8.41 o 
   4  -3   6      174.04      156.83      8.03 o 
   5  -3   6       11.07        5.32      2.54 o 
   6  -3   6      131.03      121.24      9.28 o 
   7  -3   6       31.20       25.23      5.68 o 
   8  -3   6        2.11        4.18      3.08 o 
   9  -3   6       78.00       55.02     14.41 o 
 -10  -2   6       10.61       11.51      3.35 o 
  -9  -2   6       39.00       41.13      5.46 o 
  -8  -2   6       77.42       72.91      7.87 o 
  -7  -2   6        1.89        3.95      2.89 o 
  -6  -2   6       50.56       54.05     12.45 o 
  -5  -2   6       80.85       97.34      6.66 o 
  -4  -2   6      484.37      557.83     14.62 o 
  -3  -2   6      588.50      568.80     14.81 o 
  -2  -2   6       70.57       73.64      3.37 o 
  -1  -2   6       35.71       26.50      2.60 o 
   0  -2   6        0.93        3.73      0.81 o 
   1  -2   6      257.70      306.60      6.02 o 
   2  -2   6      364.04      361.11      8.85 o 
   3  -2   6        0.82        6.05      1.81 o 
   4  -2   6      170.20      200.50     11.49 o 
   5  -2   6       36.14       36.29      5.21 o 
   6  -2   6        0.01        0.94      1.51 o 
   7  -2   6       48.02       59.22      8.36 o 
   8  -2   6       12.46       13.08      3.01 o 
   9  -2   6       10.95       12.79      3.40 o 
 -10  -1   6        4.06        4.09      3.49 o 
  -9  -1   6       18.74       18.65      3.10 o 
  -8  -1   6       90.61       90.11     12.55 o 
  -7  -1   6      402.63      427.43     13.34 o 
  -6  -1   6        7.41        4.15      2.60 o 
  -5  -1   6       15.09       14.25      6.58 o 
  -4  -1   6       56.53       39.80      4.17 o 
  -3  -1   6      218.43      235.11      7.40 o 
  -2  -1   6      881.56      848.87     22.42 o 
  -1  -1   6      612.56      685.90     26.64 o 
   0  -1   6       69.45       87.13      2.13 o 
   1  -1   6     1142.93     1146.09     16.98 o 
   2  -1   6     1360.19     1460.74     21.61 o 
   3  -1   6       28.84       23.15      3.46 o 
   4  -1   6      319.46      278.84      6.35 o 
   5  -1   6       81.37       81.92      5.09 o 
   6  -1   6       68.83       54.22      4.91 o 
   7  -1   6        0.71        2.79      1.75 o 
   8  -1   6        6.65       10.86      2.53 o 
   9  -1   6      310.81      330.38      7.73 o 
  10  -1   6       29.00       27.39      5.07 o 
 -10   0   6       49.20       42.91     11.07 o 
  -9   0   6        2.85        2.95      1.57 o 
  -8   0   6        0.00        0.49      2.28 o 
  -7   0   6       29.22       32.15      5.27 o 
  -6   0   6      463.64      513.15     19.72 o 
  -5   0   6       57.38       78.55      4.37 o 
  -4   0   6       78.49       53.65      1.89 o 
  -3   0   6        3.86        4.50      0.97 o 
  -2   0   6      482.64      516.34     13.24 o 
  -1   0   6      239.93      178.37     11.34 o 
   0   0   6       29.82       34.51      1.72 o 
   1   0   6      476.62      391.56      9.50 o 
   2   0   6        5.47        5.13      1.25 o 
   3   0   6      404.17      456.39      6.17 o 
   4   0   6     1384.63     1437.84     77.21 o 
   5   0   6        1.39        1.79      1.50 o 
   6   0   6       94.66      114.21      5.50 o 
   7   0   6       24.53       18.03      2.63 o 
   8   0   6       32.47       25.36      4.13 o 
   9   0   6       44.05       37.15      5.66 o 
  10   0   6      122.50      125.56     15.36 o 
 -10   1   6        0.54        0.32      2.54 o 
  -9   1   6       38.70       31.17      7.41 o 
  -8   1   6        0.54        2.78      2.40 o 
  -7   1   6       76.19       59.78      7.00 o 
  -6   1   6       52.78       49.82      9.97 o 
  -5   1   6      236.47      216.55      7.92 o 
  -4   1   6       20.05       24.31      4.43 o 
  -3   1   6      246.43      270.85      6.47 o 
  -2   1   6     1479.49     1371.12     54.67 o 
  -1   1   6      241.71      188.58      4.29 o 
   0   1   6     2350.75     1952.93     26.32 o 
   1   1   6       21.84       17.04      0.88 o 
   2   1   6       11.30        6.94      1.10 o 
   3   1   6      285.24      328.92      6.00 o 
   4   1   6      477.05      464.08      8.71 o 
   5   1   6        5.87       10.02      2.17 o 
   6   1   6      381.17      357.21      9.57 o 
   7   1   6        0.25        1.85      1.88 o 
   8   1   6       21.45       19.54      3.17 o 
   9   1   6        0.14        0.86      1.85 o 
  10   1   6       51.03       43.59      5.48 o 
  11   1   6      111.77      109.22     10.42 o 
  -9   2   6       17.35       17.97      4.78 o 
  -8   2   6       15.84       11.36      2.90 o 
  -7   2   6        4.19        0.85      2.19 o 
  -6   2   6       72.27       64.94     13.32 o 
  -5   2   6      421.68      466.47     14.76 o 
  -4   2   6       67.48       68.53      4.83 o 
  -3   2   6      192.82      171.00      5.01 o 
  -2   2   6       18.61       16.58      1.72 o 
  -1   2   6      151.78      198.68      3.74 o 
   0   2   6      302.82      315.53      7.62 o 
   1   2   6      225.58      182.35      3.37 o 
   2   2   6      727.58      735.61     10.65 o 
   3   2   6       32.07       41.84      1.42 o 
   4   2   6        0.07        0.11      1.02 o 
   5   2   6       53.81       46.65      5.78 o 
   6   2   6      553.74      602.37     16.41 o 
   7   2   6      376.63      381.69     10.89 o 
   8   2   6       86.69       98.29      6.26 o 
   9   2   6       12.78       23.60      3.22 o 
  10   2   6       20.13       16.88      3.94 o 
  11   2   6        1.56        2.52      1.79 o 
  -9   3   6       62.86       65.90     14.61 o 
  -8   3   6        5.30        6.21      2.23 o 
  -7   3   6       20.89       12.35      6.44 o 
  -6   3   6       10.03        8.16      4.85 o 
  -5   3   6      101.55      100.31      9.43 o 
  -4   3   6       61.01       58.09      4.10 o 
  -3   3   6      270.04      296.64      8.63 o 
  -2   3   6        0.93        0.92      1.02 o 
  -1   3   6       10.34        9.07      1.76 o 
   0   3   6       17.79       13.48      1.81 o 
   1   3   6       92.32      155.52      2.94 o 
   2   3   6      166.36      136.49      3.11 o 
   3   3   6      704.03      824.19     11.08 o 
   4   3   6       69.21       54.58      3.23 o 
   5   3   6      243.50      242.65      8.86 o 
   6   3   6      139.76      128.45      3.38 o 
   7   3   6       76.91       83.17      6.24 o 
   8   3   6      906.74      972.96     28.57 o 
   9   3   6        0.11        2.04      1.46 o 
  10   3   6       36.18       35.29      5.04 o 
  11   3   6        4.32        3.32      2.55 o 
  -8   4   6      121.50      115.09     17.08 o 
  -7   4   6       51.92       52.45      9.00 o 
  -6   4   6        9.26        9.27      4.44 o 
  -5   4   6       10.25       12.23      4.46 o 
  -4   4   6      124.22      121.87      8.32 o 
  -3   4   6      717.15      811.42     67.18 o 
  -2   4   6      126.01      101.57      5.35 o 
  -1   4   6        0.94        1.36      0.60 o 
   0   4   6       29.59       32.72      1.16 o 
   1   4   6      205.81      252.20      4.65 o 
   2   4   6      179.99      240.08      4.35 o 
   3   4   6      176.04      128.44      3.31 o 
   4   4   6     1792.58     1858.40     38.56 o 
   5   4   6       19.74       16.47      2.73 o 
   6   4   6       80.04       97.35      3.09 o 
   7   4   6      212.84      204.76      6.35 o 
   8   4   6      371.06      348.14     20.74 o 
   9   4   6        0.88       -0.18      1.91 o 
  10   4   6        5.71        5.00      2.47 o 
  11   4   6        0.55        1.32      2.25 o 
  12   4   6        0.37        4.11      2.52 o 
  -8   5   6        3.85        5.59      3.45 o 
  -7   5   6      132.43      141.28     18.20 o 
  -6   5   6       26.34       29.07      5.83 o 
  -5   5   6       33.34       34.67     18.69 o 
  -4   5   6       67.98       82.58     24.45 o 
  -3   5   6      159.20      168.93      9.51 o 
  -2   5   6        0.01        0.38      2.25 o 
  -1   5   6      489.93      481.85     10.25 o 
   0   5   6        6.81        5.12      1.12 o 
   1   5   6        2.99        5.17      1.10 o 
   2   5   6       56.11       62.70      3.41 o 
   3   5   6      396.98      468.37     25.47 o 
   4   5   6       35.65       24.82      1.43 o 
   5   5   6      340.55      339.88      4.37 o 
   6   5   6      134.02      140.16      3.85 o 
   7   5   6      193.44      225.54      8.76 o 
   8   5   6       44.02       62.53      8.36 o 
   9   5   6        1.15        2.62      1.69 o 
  10   5   6       38.96       42.09      5.31 o 
  11   5   6       12.67       17.07      4.21 o 
  12   5   6       72.85       78.02     13.76 o 
  -7   6   6        0.00        2.67      2.58 o 
  -6   6   6      154.39      153.68     13.59 o 
  -5   6   6      132.52      158.40      8.48 o 
  -4   6   6        5.62        2.62      6.27 o 
  -2   6   6      291.72      333.78     24.47 o 
  -1   6   6      146.94      131.15      5.54 o 
   0   6   6     1029.74     1209.73     26.58 o 
   1   6   6      741.59      790.31     24.52 o 
   2   6   6        5.66        8.75      2.61 o 
   3   6   6       97.87      110.97     11.04 o 
   4   6   6        1.43        4.58      3.19 o 
   5   6   6      197.88      200.13      6.12 o 
   6   6   6      714.78      864.75     18.89 o 
   7   6   6       36.45       39.13      2.42 o 
   8   6   6      116.43      118.77      8.22 o 
   9   6   6       11.08       10.29      1.89 o 
  10   6   6       12.81       10.95      2.59 o 
  11   6   6       28.11       30.51      5.18 o 
  12   6   6       24.87       27.80      5.22 o 
  -6   7   6        0.66       -0.06      2.44 o 
  -5   7   6       18.35       21.19      4.53 o 
  -4   7   6      354.41      417.73     26.19 o 
  -3   7   6       78.92       95.80     12.17 o 
  -2   7   6      107.49      105.99      3.88 o 
  -1   7   6      341.88      421.24     15.41 o 
   0   7   6       96.30      101.11      5.71 o 
   1   7   6      556.67      579.68     15.36 o 
   2   7   6      893.42      980.27     37.66 o 
   3   7   6       14.60       14.58      3.04 o 
   4   7   6       44.67       39.57      8.69 o 
   5   7   6       37.96       55.99     10.37 o 
   6   7   6        9.45       10.85      2.50 o 
   7   7   6      371.27      420.24     12.28 o 
   8   7   6      144.05      156.96     13.30 o 
   9   7   6       31.84       28.44      4.03 o 
  10   7   6        6.29       10.09      2.73 o 
  11   7   6        3.92        0.57      2.41 o 
  -5   8   6        1.28        3.00      1.85 o 
  -4   8   6        1.13        2.25      1.93 o 
  -3   8   6      104.99      115.74      6.40 o 
  -2   8   6        1.03        2.31      2.13 o 
  -1   8   6       47.88       50.34      3.02 o 
   0   8   6      307.69      365.79     13.24 o 
   1   8   6        1.94        1.36      0.65 o 
   2   8   6      512.56      560.08     50.60 o 
   3   8   6      462.57      532.63     33.69 o 
   4   8   6       63.11       66.84     13.43 o 
   5   8   6        8.43        8.24      3.05 o 
   6   8   6        0.14        2.45      3.77 o 
   7   8   6       14.87       14.01      4.19 o 
   8   8   6      243.13      268.48     10.86 o 
   9   8   6      384.38      394.29      5.46 o 
  10   8   6        7.93       10.34      3.53 o 
  11   8   6       19.99       16.80      4.85 o 
  -4   9   6        4.68        5.33      2.40 o 
  -3   9   6       36.47       36.83      8.91 o 
  -2   9   6       86.17       91.14     13.74 o 
  -1   9   6        0.59        0.16      1.08 o 
   0   9   6       43.25       45.89      5.28 o 
   1   9   6        0.81       -0.31      1.15 o 
   2   9   6       12.66       10.15      3.25 o 
   3   9   6       12.35        4.37      2.61 o 
   4   9   6      146.67      166.32      9.29 o 
   5   9   6       17.54       15.82      3.41 o 
   6   9   6      183.84      178.12     24.14 o 
   7   9   6       13.65       23.73      4.96 o 
   8   9   6       16.20       10.96      2.93 o 
   9   9   6       90.14       95.96     13.09 o 
  10   9   6      123.71      128.80     17.95 o 
  -3  10   6        0.01        2.46      4.18 o 
  -2  10   6        6.30        2.11      5.17 o 
  -1  10   6       11.13       12.52      6.70 o 
   0  10   6       31.29       33.11      9.20 o 
   1  10   6        0.14       -0.73      2.00 o 
   2  10   6       33.01       46.88      6.05 o 
   3  10   6       70.44       87.47      9.32 o 
   4  10   6        7.50        7.54      2.39 o 
   5  10   6       13.05       17.34      5.14 o 
   6  10   6       24.36       27.45      8.13 o 
   7  10   6        0.50        4.67      3.19 o 
   8  10   6       17.76       24.55      4.50 o 
   9  10   6       21.85       19.29      6.34 o 
  10  10   6       46.44       39.25      8.43 o 
  -1  11   6        3.04        3.71      3.85 o 
   0  11   6       39.32       27.82     18.72 o 
   1  11   6       59.04       46.93     22.41 o 
   2  11   6        5.81        4.94      2.14 o 
   3  11   6        2.84        2.39      1.81 o 
   4  11   6        6.77        8.55      2.04 o 
   5  11   6       20.15       21.77      6.59 o 
   6  11   6      201.53      264.16     28.77 o 
   7  11   6       19.85        9.49     11.47 o 
   8  11   6       23.78       17.53      5.64 o 
   9  11   6        3.10        8.34      2.44 o 
   2  12   6       48.21       41.55     13.79 o 
   3  12   6        0.43        0.93      3.80 o 
   4  12   6       12.51       11.58      5.39 o 
   5  12   6        1.66        1.75      1.67 o 
   6  12   6        0.63        3.42      3.43 o 
   7  12   6       48.52       44.16      9.64 o 
  -5  -8   7       16.66       17.02      3.72 o 
  -4  -8   7       19.17       20.26      5.62 o 
  -3  -8   7       46.85       43.45      9.63 o 
  -2  -8   7       15.78       16.79      4.79 o 
  -1  -8   7        3.01        2.93      2.70 o 
   0  -8   7        3.84        3.10      2.88 o 
   1  -8   7       15.95       12.17      5.61 o 
  -7  -7   7        1.74        2.40      3.01 o 
  -6  -7   7        3.49        4.16      2.80 o 
  -5  -7   7       27.53       35.34      6.15 o 
  -4  -7   7      120.49      131.84      6.50 o 
  -3  -7   7        3.80        1.92      2.59 o 
  -2  -7   7        0.09        2.86      3.24 o 
  -1  -7   7       13.54       11.23      2.41 o 
   0  -7   7      145.88      147.49     11.90 o 
   1  -7   7       80.51       76.48      6.50 o 
   2  -7   7       19.60        9.28      3.90 o 
   3  -7   7       24.36       21.32      6.66 o 
  -8  -6   7        1.20       -0.16      3.28 o 
  -7  -6   7        0.03        2.05      3.13 o 
  -6  -6   7        1.46        3.78      2.31 o 
  -5  -6   7       18.86       14.53      3.90 o 
  -4  -6   7       36.77       36.16      6.75 o 
  -3  -6   7      109.57      123.58      6.37 o 
  -2  -6   7       59.54       48.14     12.74 o 
  -1  -6   7      108.02      117.92      4.96 o 
   0  -6   7       15.62        8.32      3.46 o 
   1  -6   7        3.74        4.33      3.72 o 
   2  -6   7       28.87       35.68      8.02 o 
   3  -6   7       15.12       17.86      4.92 o 
   4  -6   7       11.74       11.41      4.91 o 
   5  -6   7        0.10        1.37      2.64 o 
  -8  -5   7      149.79      168.89      9.63 o 
  -7  -5   7        6.73        5.21      2.20 o 
  -6  -5   7      270.62      315.39      7.96 o 
  -5  -5   7        1.59        2.58      2.80 o 
  -4  -5   7       85.91       90.34      4.74 o 
  -3  -5   7       40.90       43.32      4.47 o 
  -2  -5   7       78.45       92.32      7.49 o 
  -1  -5   7       21.54       27.59      7.82 o 
   0  -5   7        1.52        0.03      2.33 o 
   1  -5   7        9.14        6.84      2.43 o 
   2  -5   7      203.19      198.05     13.16 o 
   3  -5   7        1.35        1.47      2.51 o 
   4  -5   7       24.63       14.51      6.82 o 
   5  -5   7       17.73        7.52      3.15 o 
   6  -5   7        0.02        0.71      2.16 o 
  -9  -4   7        0.27        1.66      2.30 o 
  -8  -4   7        5.04        5.68      3.03 o 
  -7  -4   7      119.79      149.52      8.90 o 
  -6  -4   7       37.02       34.51      7.00 o 
  -5  -4   7      157.22      169.38      9.80 o 
  -4  -4   7      290.84      279.49      9.56 o 
  -3  -4   7        3.81        5.79      2.57 o 
  -2  -4   7       57.99       69.38      7.20 o 
  -1  -4   7       90.13      105.73      4.32 o 
   0  -4   7        0.40        2.35      3.34 o 
   1  -4   7       74.15       75.11      3.96 o 
   2  -4   7        0.84        3.41      3.05 o 
   3  -4   7      107.04      105.83      6.90 o 
   4  -4   7      108.39      107.71      6.70 o 
   5  -4   7        0.26        0.79      2.06 o 
   6  -4   7       17.75       15.06      5.16 o 
   7  -4   7      154.25      141.85     22.97 o 
  -9  -3   7        4.63        3.33      2.98 o 
  -8  -3   7        0.77        1.87      2.06 o 
  -7  -3   7       23.13       25.41      4.13 o 
  -6  -3   7      238.26      260.00      7.90 o 
  -5  -3   7       13.71       14.83      4.17 o 
  -4  -3   7      571.06      621.56     21.03 o 
  -3  -3   7      291.24      254.15      8.83 o 
  -2  -3   7      104.05      119.12      4.33 o 
  -1  -3   7       14.84       15.82      3.49 o 
   0  -3   7      305.29      328.74      8.36 o 
   1  -3   7       23.99       38.98      8.43 o 
   2  -3   7      295.27      276.27     13.95 o 
   3  -3   7      219.61      190.20     12.04 o 
   4  -3   7       70.36       74.06     12.73 o 
   5  -3   7       41.82       54.64      7.39 o 
   6  -3   7       11.61       10.79      3.15 o 
   7  -3   7       46.19       38.34      8.06 o 
   8  -3   7        3.13        4.73      2.89 o 
  -9  -2   7        0.77        0.95      2.74 o 
  -8  -2   7      153.64      153.67     12.44 o 
  -7  -2   7        0.05        2.53      2.70 o 
  -6  -2   7       28.98       16.17      6.43 o 
  -5  -2   7       78.78       68.79      3.34 o 
  -4  -2   7      287.40      259.49      8.84 o 
  -3  -2   7        4.67        4.60      1.14 o 
  -2  -2   7      560.76      578.22     15.34 o 
  -1  -2   7       62.04       83.30      2.40 o 
   0  -2   7      321.41      345.46      6.53 o 
   1  -2   7      920.55      952.43     31.56 o 
   2  -2   7      161.20      152.01      4.19 o 
   3  -2   7      120.43      114.23      4.49 o 
   4  -2   7      188.23      173.37      6.37 o 
   5  -2   7      147.19      147.31      5.75 o 
   6  -2   7      136.44      152.98     10.05 o 
   7  -2   7       56.07       53.96      7.71 o 
   8  -2   7       50.71       59.53      9.59 o 
   9  -2   7       50.15       45.51      9.96 o 
  -9  -1   7       93.77       98.12     12.82 o 
  -8  -1   7       27.31       34.78      5.13 o 
  -7  -1   7       62.91       70.65     10.78 o 
  -6  -1   7       62.86       59.27     13.75 o 
  -5  -1   7       20.11       24.35      5.85 o 
  -4  -1   7      767.25      811.72     21.22 o 
  -3  -1   7      610.33      591.19     15.23 o 
  -2  -1   7       19.62       12.88      2.01 o 
  -1  -1   7        1.37        0.31      0.63 o 
   0  -1   7       37.08       39.00      1.69 o 
   1  -1   7      642.69      647.37     13.18 o 
   2  -1   7      965.54      975.66     37.14 o 
   3  -1   7      202.89      187.19      4.58 o 
   4  -1   7      191.58      195.72      6.38 o 
   5  -1   7      247.11      261.62      9.14 o 
   6  -1   7       21.30       24.04      3.91 o 
   7  -1   7       67.59       76.90      5.08 o 
   8  -1   7       65.92       62.72      8.65 o 
   9  -1   7       19.26       17.30      4.01 o 
  10  -1   7       28.52       27.70      8.33 o 
  -9   0   7       75.39       63.60     10.08 o 
  -8   0   7      360.91      426.86     23.18 o 
  -7   0   7        4.90        5.11      3.60 o 
  -6   0   7       15.38       17.76      5.33 o 
  -5   0   7        1.82        1.95      1.02 o 
  -4   0   7       82.15       90.37      2.84 o 
  -3   0   7      287.03      307.62      5.22 o 
  -2   0   7      132.85      120.67      3.69 o 
  -1   0   7      545.95      619.59     17.24 o 
   0   0   7     1346.40     1190.82     22.48 o 
   1   0   7      392.81      439.21     14.29 o 
   2   0   7        3.88        1.87      1.10 o 
   3   0   7     1358.41     1330.64     35.43 o 
   4   0   7      344.70      338.54      6.93 o 
   5   0   7        8.20       10.19      2.37 o 
   6   0   7       72.23       73.66     10.10 o 
   7   0   7       33.21       31.80      4.68 o 
   8   0   7       79.18       98.72      5.14 o 
   9   0   7       91.42      110.24     10.21 o 
  10   0   7        0.00        0.28      1.79 o 
  -9   1   7        0.17        1.62      2.31 o 
  -8   1   7        2.01        4.60      2.61 o 
  -7   1   7       64.05       61.54     12.45 o 
  -6   1   7        4.35        2.86      2.03 o 
  -5   1   7       30.52       36.35      3.24 o 
  -4   1   7        1.17        1.05      1.03 o 
  -3   1   7      258.28      260.27      5.04 o 
  -2   1   7      114.04      103.81      4.15 o 
  -1   1   7      637.72      533.44     10.47 o 
   0   1   7      590.86      631.07     40.41 o 
   1   1   7       77.80       42.91      0.97 o 
   2   1   7      106.04      135.89      2.55 o 
   3   1   7       53.27       50.37      3.09 o 
   4   1   7      687.89      711.22     17.05 o 
   5   1   7      341.16      317.02      6.91 o 
   6   1   7        6.24        8.57      1.93 o 
   7   1   7       25.83       22.52      3.28 o 
   8   1   7       46.60       46.69      6.57 o 
   9   1   7       80.03       67.75      7.84 o 
  10   1   7      106.86      105.76     14.15 o 
  11   1   7        1.60        2.67      1.82 o 
  -9   2   7       14.74       12.81      4.73 o 
  -8   2   7        4.40        1.90      2.07 o 
  -7   2   7       85.17       70.00      4.61 o 
  -6   2   7      141.20      143.64     13.06 o 
  -5   2   7      405.53      416.25     15.28 o 
  -4   2   7       57.03       48.55      4.23 o 
  -3   2   7        5.97        7.20      1.26 o 
  -2   2   7       12.55        9.98      2.16 o 
  -1   2   7       28.38       25.73      2.11 o 
   0   2   7     3419.54     3157.00     44.31 o 
   1   2   7      190.07      193.96      3.67 o 
   2   2   7      613.27      627.39     13.96 o 
   3   2   7        3.22        2.85      1.46 o 
   4   2   7      432.96      438.75      8.38 o 
   5   2   7        5.14        3.02      1.07 o 
   6   2   7      798.11      796.47     25.33 o 
   7   2   7       66.40       58.01      8.01 o 
   8   2   7      143.99      135.02      5.17 o 
   9   2   7       64.33       58.97      7.72 o 
  10   2   7        0.95        2.84      1.77 o 
  11   2   7       62.03       46.44      7.86 o 
  -8   3   7       17.96       15.38      4.63 o 
  -7   3   7        5.85        2.81      2.51 o 
  -6   3   7        0.16        0.81      3.21 o 
  -5   3   7       93.33       96.10      9.80 o 
  -4   3   7      155.97      176.88      8.23 o 
  -3   3   7       61.19       50.18      3.49 o 
  -2   3   7       37.86       52.66      4.86 o 
  -1   3   7      120.10      149.48      3.49 o 
   0   3   7      313.50      385.90      6.76 o 
   1   3   7      402.07      408.15      7.20 o 
   2   3   7        2.02        4.73      0.92 o 
   3   3   7      173.16      159.85      3.27 o 
   4   3   7       37.42       42.23      2.37 o 
   5   3   7      275.30      246.82     11.11 o 
   6   3   7       84.70       88.39      2.96 o 
   7   3   7     1056.69     1083.56     27.12 o 
   8   3   7      156.15      148.21      8.97 o 
   9   3   7      289.90      326.67     12.77 o 
  10   3   7        1.31        2.19      1.55 o 
  11   3   7       20.25       11.61      2.65 o 
  -8   4   7       26.92       24.37      6.53 o 
  -7   4   7       14.45        5.87      3.54 o 
  -6   4   7       33.01       29.88     10.24 o 
  -5   4   7       15.45       16.82      6.36 o 
  -4   4   7        0.27        0.96      1.59 o 
  -3   4   7      327.72      419.43     47.08 o 
  -2   4   7        2.32        4.98      1.20 o 
  -1   4   7      134.21      120.84      3.10 o 
   0   4   7      341.57      372.88      6.23 o 
   1   4   7       40.67       44.42      2.08 o 
   2   4   7     1415.84     1410.11     23.98 o 
   3   4   7      585.06      635.85     12.99 o 
   4   4   7      325.23      302.52      9.64 o 
   5   4   7      328.67      383.04     10.74 o 
   6   4   7       32.69       33.41      5.68 o 
   7   4   7        2.88        4.80      1.92 o 
   8   4   7      772.83      855.54     20.14 o 
   9   4   7      221.43      214.05     10.56 o 
  10   4   7      216.11      201.86      8.17 o 
  11   4   7        7.60        7.64      2.47 o 
  -7   5   7       45.88       32.88     12.78 o 
  -6   5   7       12.07       10.61      3.26 o 
  -5   5   7        3.29        1.13      2.06 o 
  -4   5   7        8.14       10.89      8.86 o 
  -3   5   7      338.09      336.87     15.62 o 
  -2   5   7      305.67      299.92     11.45 o 
  -1   5   7        0.03        0.06      1.12 o 
   0   5   7       31.37       39.18      1.77 o 
   1   5   7       18.17       19.57      1.86 o 
   2   5   7       88.53       94.52      2.51 o 
   3   5   7      369.76      322.88      5.96 o 
   4   5   7        0.20        0.23      0.80 o 
   5   5   7      225.40      219.90      4.96 o 
   6   5   7      218.87      245.81      6.23 o 
   7   5   7       84.00       94.45      6.43 o 
   8   5   7        1.55        2.98      1.78 o 
   9   5   7        0.07        2.53      1.71 o 
  10   5   7       32.27       43.97      6.47 o 
  11   5   7       19.31       23.70      4.21 o 
  -7   6   7       48.64       40.49      8.85 o 
  -6   6   7       39.71       38.37     10.29 o 
  -5   6   7       21.77       16.22      9.01 o 
  -4   6   7        1.24        3.51      3.16 o 
  -3   6   7       63.69       73.70     11.07 o 
  -2   6   7        4.81        1.99      1.77 o 
  -1   6   7      855.79      909.56     19.59 o 
   0   6   7      198.57      202.22      7.22 o 
   1   6   7      203.74      250.63      5.61 o 
   2   6   7       23.27       31.94      7.77 o 
   3   6   7       16.50       15.70      3.28 o 
   4   6   7        8.23       11.42      2.79 o 
   5   6   7      238.11      240.58      5.00 o 
   6   6   7       81.22       65.13      4.35 o 
   7   6   7       63.23       72.49      2.93 o 
   8   6   7       36.23       27.59      5.37 o 
   9   6   7       27.13       26.94      3.90 o 
  10   6   7      155.09      145.37      5.14 o 
  11   6   7       39.70       32.94      4.66 o 
  -6   7   7        0.39        1.85      3.84 o 
  -5   7   7      103.16      149.31     14.46 o 
  -4   7   7      106.70      128.74     11.04 o 
  -3   7   7       67.10       58.14      7.03 o 
  -2   7   7        2.72        2.32      1.36 o 
  -1   7   7        1.64        1.21      1.40 o 
   0   7   7      465.67      560.37     15.59 o 
   1   7   7     1291.56     1455.81     38.31 o 
   2   7   7       89.96      119.03      8.86 o 
   3   7   7      330.83      377.48     11.43 o 
   4   7   7        4.34        1.59      3.11 o 
   5   7   7      218.21      222.29     10.08 o 
   6   7   7      342.31      363.90     14.96 o 
   7   7   7       56.70       72.54      3.56 o 
   8   7   7        4.68        3.68      1.25 o 
   9   7   7       49.96       51.41      8.06 o 
  10   7   7        8.85        5.81      1.54 o 
  11   7   7       13.71       15.47      2.78 o 
  -5   8   7        0.18        2.68      1.71 o 
  -4   8   7       27.73       25.69      6.66 o 
  -3   8   7       81.81       93.62     10.70 o 
  -2   8   7        1.02        1.15      2.33 o 
  -1   8   7       14.82       14.00      2.58 o 
   0   8   7       11.25        7.59      2.03 o 
   1   8   7      765.24      906.03     23.59 o 
   2   8   7      813.99      985.45     34.37 o 
   3   8   7      461.13      573.07     56.60 o 
   4   8   7      331.29      371.05     38.43 o 
   5   8   7      143.07      213.63     10.97 o 
   6   8   7       50.37       51.59     10.28 o 
   7   8   7       82.20      114.71     16.30 o 
   8   8   7      196.68      230.58     21.38 o 
   9   8   7        0.03       -3.02      4.48 o 
  10   8   7       36.72       29.07      7.18 o 
  11   8   7        5.64        6.58      4.43 o 
  -4   9   7        0.37        1.42      2.04 o 
  -3   9   7        7.39       13.40      3.39 o 
  -2   9   7       33.77       30.47      8.58 o 
  -1   9   7        2.30        3.66      1.58 o 
   0   9   7        0.17       -0.87      2.18 o 
   1   9   7       25.69       23.47      4.85 o 
   2   9   7       19.78       25.83      5.72 o 
   3   9   7      357.92      402.91     12.91 o 
   4   9   7      136.24      149.08     21.90 o 
   5   9   7       63.96       68.50     14.58 o 
   6   9   7        3.26        4.12      3.28 o 
   7   9   7       26.28       28.08      9.08 o 
   8   9   7       38.35       55.62      8.94 o 
   9   9   7      223.71      227.14     12.43 o 
  10   9   7        3.13        6.43      2.61 o 
  -3  10   7        2.85        8.81      3.38 o 
  -2  10   7        9.84       11.63      6.85 o 
  -1  10   7       38.14       24.64     14.41 o 
   0  10   7        0.20        2.76      5.36 o 
   1  10   7        2.15        1.82      1.47 o 
   2  10   7       70.96       53.98     10.37 o 
   3  10   7       40.55       53.49     12.01 o 
   4  10   7       81.96       92.54     13.41 o 
   5  10   7        7.48       12.54      2.85 o 
   6  10   7        1.76       -3.66      3.69 o 
   7  10   7       19.78       20.52      4.80 o 
   8  10   7        1.91        2.30      2.42 o 
   9  10   7       48.87       48.89     10.34 o 
  10  10   7       82.51       73.99     16.05 o 
  -1  11   7       37.28       32.04     17.61 o 
   0  11   7       10.78       12.48      5.88 o 
   1  11   7        0.46        1.95      4.86 o 
   2  11   7        0.06        0.84      2.09 o 
   3  11   7       19.49       19.86      4.66 o 
   4  11   7       10.51       11.75      3.59 o 
   5  11   7       51.67       62.62     14.96 o 
   6  11   7       91.21       83.24     16.71 o 
   7  11   7        0.34       -0.57      4.38 o 
   8  11   7        7.17        5.89      3.14 o 
   2  12   7        0.26       11.68      5.46 o 
   3  12   7        2.19       -1.17      7.09 o 
   4  12   7        0.04        0.24      3.75 o 
   5  12   7        3.20        6.28      2.76 o 
   6  12   7       23.32       17.29      4.94 o 
  -5  -7   8        4.91        4.45      2.71 o 
  -4  -7   8       54.43       38.47      8.17 o 
  -3  -7   8        0.48        2.77      2.39 o 
  -2  -7   8        6.76       11.80      2.81 o 
  -1  -7   8        2.39        5.58      2.76 o 
   0  -7   8       11.14        8.15      4.77 o 
   1  -7   8        2.37        4.72      3.18 o 
   2  -7   8       45.33       44.82     12.79 o 
  -7  -6   8       16.09        4.46      3.83 o 
  -6  -6   8       86.32       71.56     15.40 o 
  -5  -6   8      162.86      158.67      6.94 o 
  -4  -6   8      106.08      118.23      6.95 o 
  -3  -6   8       15.25       12.61      4.45 o 
  -2  -6   8       44.41       34.30     12.06 o 
  -1  -6   8        0.01        0.64      2.35 o 
   0  -6   8       16.77       14.39      6.56 o 
   1  -6   8      128.10      141.15      6.18 o 
   2  -6   8       10.21        9.50      3.87 o 
   3  -6   8      110.94      110.33      7.98 o 
   4  -6   8       12.95       17.89      5.69 o 
  -8  -5   8        0.82        0.04      3.90 o 
  -7  -5   8       15.26       12.63      3.31 o 
  -6  -5   8       11.68       14.47      2.95 o 
  -5  -5   8       37.24       25.94      6.50 o 
  -4  -5   8      277.84      273.64     18.01 o 
  -3  -5   8       23.13       28.37      8.19 o 
  -2  -5   8      129.43      105.53      5.86 o 
  -1  -5   8      202.78      204.02     13.91 o 
   0  -5   8       16.61       13.83      4.30 o 
   1  -5   8        6.65        3.53      2.49 o 
   2  -5   8      137.68      140.37      5.60 o 
   3  -5   8       19.71       29.16      6.35 o 
   4  -5   8       51.22       52.47     11.82 o 
   5  -5   8        2.10        2.95      2.56 o 
  -8  -4   8      142.40      148.85     10.15 o 
  -7  -4   8        5.51        4.01      3.19 o 
  -6  -4   8       62.16       78.42     10.86 o 
  -5  -4   8        1.90        3.30      2.46 o 
  -4  -4   8        5.90        6.40      3.18 o 
  -3  -4   8       94.73       92.23      7.24 o 
  -2  -4   8       28.32       35.80      4.11 o 
  -1  -4   8       45.32       44.32      3.87 o 
   0  -4   8      187.87      189.09      7.97 o 
   1  -4   8       52.92       47.77      4.60 o 
   2  -4   8       30.65       28.11      7.16 o 
   3  -4   8      486.26      539.33     12.22 o 
   4  -4   8        0.15        4.97      2.39 o 
   5  -4   8       48.53       43.81     10.27 o 
   6  -4   8       18.09       21.32      6.49 o 
   7  -4   8        0.41        6.44      3.35 o 
  -8  -3   8        5.43        6.04      3.01 o 
  -7  -3   8      103.77      112.80      8.34 o 
  -6  -3   8       29.10       26.07      7.09 o 
  -5  -3   8      160.86      190.47      5.97 o 
  -4  -3   8       75.01       73.30      7.86 o 
  -3  -3   8        6.09        7.31      2.17 o 
  -2  -3   8      114.74      121.05      2.99 o 
  -1  -3   8       76.10       97.18      2.77 o 
   0  -3   8       32.39       23.76      6.77 o 
   1  -3   8       91.36       90.42      4.20 o 
   2  -3   8       24.51       26.06      6.59 o 
   3  -3   8       40.99       44.98      3.65 o 
   4  -3   8       91.07      100.73      7.10 o 
   5  -3   8        0.05        2.67      1.52 o 
   6  -3   8      111.68       97.76      9.71 o 
   7  -3   8       52.24       49.30     11.52 o 
   8  -3   8        0.67        1.74      2.67 o 
  -9  -2   8        2.51        3.79      2.46 o 
  -8  -2   8        0.51        3.59      2.09 o 
  -7  -2   8       17.54       14.53      4.68 o 
  -6  -2   8      144.67      169.87      8.44 o 
  -5  -2   8       90.56       90.10      5.75 o 
  -4  -2   8      112.16      101.49      5.65 o 
  -3  -2   8      350.67      350.64      9.02 o 
  -2  -2   8       10.88        4.03      1.71 o 
  -1  -2   8       21.63       16.11      2.94 o 
   0  -2   8      622.76      720.87     17.13 o 
   1  -2   8      189.86      187.57      5.72 o 
   2  -2   8      334.27      358.03      9.55 o 
   3  -2   8       60.43       57.21      4.18 o 
   4  -2   8       63.98       64.72      3.13 o 
   5  -2   8       31.93       39.83      7.44 o 
   6  -2   8       48.21       46.49      8.19 o 
   7  -2   8       32.81       26.66      5.39 o 
   8  -2   8        1.45        4.99      2.76 o 
  -9  -1   8        5.69        8.57      3.52 o 
  -8  -1   8      102.76       92.37     13.18 o 
  -7  -1   8        7.16       13.60      3.12 o 
  -6  -1   8       74.09       77.56      7.20 o 
  -5  -1   8      731.01      867.51     37.64 o 
  -4  -1   8      794.35      806.06     20.52 o 
  -3  -1   8      137.40      160.30      4.98 o 
  -2  -1   8      493.15      508.24     13.24 o 
  -1  -1   8       22.87       16.76      1.83 o 
   0  -1   8      110.68      101.34      1.79 o 
   1  -1   8      209.15      195.00      4.02 o 
   2  -1   8      176.57      166.79      9.01 o 
   3  -1   8      131.20      136.82      4.72 o 
   4  -1   8      751.67      762.26     18.59 o 
   5  -1   8       90.22       85.62      3.69 o 
   6  -1   8        0.68        1.32      1.05 o 
   7  -1   8      111.40      109.55      7.10 o 
   8  -1   8        0.02        1.47      2.22 o 
   9  -1   8       57.10       39.86     10.10 o 
  -9   0   8       51.74       51.98      9.02 o 
  -8   0   8        0.01        2.56      1.79 o 
  -7   0   8       98.36      113.42      7.11 o 
  -6   0   8       22.21       16.31      4.45 o 
  -5   0   8      274.31      293.06     12.69 o 
  -4   0   8     1397.22     1470.48     32.50 o 
  -3   0   8     1315.97     1263.11     27.47 o 
  -2   0   8        1.58        1.13      1.08 o 
  -1   0   8      248.28      229.78     13.91 o 
   0   0   8      482.37      505.65     13.66 o 
   1   0   8      132.92      152.69      3.87 o 
   2   0   8      109.93      130.34      3.49 o 
   3   0   8       63.64       54.99      2.67 o 
   4   0   8      266.22      283.71      7.07 o 
   5   0   8      482.85      534.89     19.06 o 
   6   0   8        0.31        0.67      2.49 o 
   7   0   8        1.19        2.19      1.65 o 
   8   0   8      145.97      138.46     13.64 o 
   9   0   8       12.99        9.02      2.18 o 
  10   0   8       83.11       82.54     12.12 o 
  -9   1   8        0.04        2.11      1.85 o 
  -8   1   8      120.88      108.31      6.02 o 
  -7   1   8        0.22        4.00      1.62 o 
  -6   1   8       37.23       30.47      7.38 o 
  -5   1   8       26.91       33.06      8.63 o 
  -4   1   8       79.45       74.93      2.82 o 
  -3   1   8      749.57      794.04     17.16 o 
  -2   1   8     1008.76     1015.48     75.02 o 
  -1   1   8      143.54      137.64      6.26 o 
   0   1   8      427.39      385.54     11.89 o 
   1   1   8       66.38       72.76      4.59 o 
   2   1   8      178.46      156.31      4.05 o 
   3   1   8      561.33      611.85     13.49 o 
   4   1   8      702.31      708.54     20.37 o 
   5   1   8       52.11       58.10      8.38 o 
   6   1   8      189.50      199.21      6.13 o 
   7   1   8        7.30        8.50      1.75 o 
   8   1   8        6.85       10.62      2.35 o 
   9   1   8       54.52       60.90      8.38 o 
  10   1   8        0.20       -1.59      2.81 o 
  -8   2   8       10.71        5.40      3.00 o 
  -7   2   8       47.67       40.97      7.12 o 
  -6   2   8      188.14      190.21     10.65 o 
  -5   2   8       26.53       29.31      4.64 o 
  -4   2   8       28.77       31.98      2.70 o 
  -3   2   8      448.89      461.64     10.55 o 
  -2   2   8        0.01        1.42      0.69 o 
  -1   2   8     1695.82     1507.71     39.65 o 
   0   2   8       77.48       72.33      5.18 o 
   1   2   8       75.03       49.55      3.82 o 
   2   2   8       54.31       33.98      2.81 o 
   3   2   8       62.28       63.47      2.28 o 
   4   2   8      196.18      183.93      4.18 o 
   5   2   8     1082.48     1166.90     24.04 o 
   6   2   8        3.53        7.20      2.01 o 
   7   2   8        9.36        7.93      2.10 o 
   8   2   8       11.02        5.01      1.67 o 
   9   2   8       73.46       69.75      7.79 o 
  10   2   8       71.41       72.00      9.42 o 
  11   2   8        7.38        7.31      2.80 o 
  -8   3   8        0.47        4.52      2.59 o 
  -7   3   8        1.06        2.08      2.34 o 
  -6   3   8       95.51       89.29     16.72 o 
  -5   3   8      468.75      557.32     16.64 o 
  -4   3   8       24.93       20.62      4.69 o 
  -3   3   8       93.78      114.01      3.73 o 
  -2   3   8      231.21      267.41      5.00 o 
  -1   3   8        4.80        4.09      0.88 o 
   0   3   8       57.16       40.60      1.98 o 
   1   3   8      230.51      214.24      4.56 o 
   2   3   8       52.03       48.82      3.34 o 
   3   3   8      118.33      129.92      3.92 o 
   4   3   8       32.13       31.91      4.84 o 
   5   3   8      308.00      302.43      6.12 o 
   6   3   8      817.84      824.94     19.52 o 
   7   3   8       24.20       18.83      3.89 o 
   8   3   8      242.78      236.92     10.38 o 
   9   3   8      128.32      123.04     13.49 o 
  10   3   8        2.62        7.92      1.92 o 
  11   3   8        7.23        8.63      2.54 o 
  -8   4   8        0.49        1.17      1.92 o 
  -7   4   8       19.12       13.16      4.15 o 
  -6   4   8       16.10       15.44      6.74 o 
  -5   4   8        2.84       -0.10      2.35 o 
  -4   4   8       11.80       10.13      3.38 o 
  -3   4   8        6.05        9.29      3.07 o 
  -2   4   8      326.29      387.89     12.84 o 
  -1   4   8       42.66       58.36      1.59 o 
   0   4   8      142.27      159.37      2.67 o 
   1   4   8       43.72       38.15      1.87 o 
   2   4   8      850.94      900.97     16.08 o 
   3   4   8      102.46       93.38      2.61 o 
   4   4   8       41.45       45.48      2.61 o 
   5   4   8      432.80      459.87     11.54 o 
   6   4   8        1.24        2.56      1.41 o 
   7   4   8      619.86      635.92     18.23 o 
   8   4   8      180.32      169.63      7.26 o 
   9   4   8      141.42      154.88      8.91 o 
  10   4   8      107.05       96.38     10.66 o 
  11   4   8        0.63        5.92      2.49 o 
  -7   5   8        3.13        1.13      2.63 o 
  -6   5   8       21.12       11.72      4.90 o 
  -5   5   8       14.03       12.01      4.50 o 
  -4   5   8        1.33       -0.03      1.76 o 
  -3   5   8      236.20      318.04     26.08 o 
  -2   5   8       11.91       14.18      2.67 o 
  -1   5   8       33.17       33.78      2.81 o 
   0   5   8        6.87        7.82      1.09 o 
   1   5   8        1.84        1.62      0.76 o 
   2   5   8      146.68      121.34      2.56 o 
   3   5   8      460.58      477.83     10.69 o 
   4   5   8       16.15       14.79      2.50 o 
   5   5   8      205.03      205.91      7.68 o 
   6   5   8        4.02        3.92      1.78 o 
   7   5   8       99.00       98.98      8.76 o 
   8   5   8       75.84       70.92      9.43 o 
   9   5   8       41.00       42.25      7.02 o 
  10   5   8       26.28       24.45      4.37 o 
  11   5   8       70.65       59.88      8.64 o 
  -6   6   8        3.79        1.40      2.32 o 
  -3   6   8       37.58       38.41     12.12 o 
  -2   6   8      157.99      138.68      5.45 o 
  -1   6   8        3.28        5.45      2.19 o 
   0   6   8       69.10       67.52      3.40 o 
   1   6   8       60.82       58.44      3.43 o 
   2   6   8       39.96       52.26      5.65 o 
   3   6   8      279.04      241.63      9.01 o 
   4   6   8       34.22       27.85      3.73 o 
   5   6   8      178.03      185.48      6.99 o 
   6   6   8      108.13      110.33      5.23 o 
   7   6   8        7.29        6.60      2.26 o 
   8   6   8       22.00       23.51      4.08 o 
   9   6   8       57.50       55.90      6.81 o 
  10   6   8      142.63      150.83      9.85 o 
  11   6   8       10.57        8.31      2.29 o 
  -6   7   8      106.42      101.99     13.70 o 
  -5   7   8        0.00        1.72      2.87 o 
  -4   7   8       15.22       11.90      7.50 o 
  -3   7   8        2.07        4.46      2.43 o 
  -2   7   8       46.69       43.67     12.50 o 
  -1   7   8       35.33       27.79      7.35 o 
   0   7   8       65.21       53.53      2.29 o 
   1   7   8      144.88      139.26      4.87 o 
   2   7   8        6.52        0.06      1.56 o 
   3   7   8        2.47        0.85      2.38 o 
   4   7   8       74.16       67.57      7.68 o 
   5   7   8     1054.05     1307.17     41.25 o 
   6   7   8       78.67       66.53      5.52 o 
   7   7   8      180.95      210.69      6.91 o 
   8   7   8        8.60        4.40      1.86 o 
   9   7   8        4.94        5.00      1.71 o 
  10   7   8      152.73      149.85     21.10 o 
  11   7   8       27.71       25.41      5.59 o 
  -5   8   8       79.68       70.94     14.81 o 
  -4   8   8      147.55      151.44      5.50 o 
  -3   8   8        1.49        3.58      1.18 o 
  -2   8   8       45.14       39.71      9.52 o 
  -1   8   8      106.61      107.31      4.84 o 
   0   8   8       34.93       41.78      2.86 o 
   1   8   8       20.30       18.54      2.39 o 
   2   8   8       21.79       18.29      8.16 o 
   3   8   8       27.22       29.51      5.57 o 
   4   8   8        3.06        2.31      2.23 o 
   5   8   8      236.02      237.14     15.03 o 
   6   8   8      350.41      425.09     13.96 o 
   7   8   8       20.21       31.50      7.34 o 
   8   8   8       91.32      100.90     16.70 o 
   9   8   8       25.18       19.33      4.53 o 
  10   8   8        0.71       -1.56      4.55 o 
  11   8   8       55.23       44.60     11.60 o 
  -4   9   8       46.03       31.35     19.16 o 
  -3   9   8       18.74        8.11      5.14 o 
  -2   9   8        0.27        0.02      2.87 o 
  -1   9   8        3.29        2.55      1.70 o 
   0   9   8       27.85       17.34      4.22 o 
   1   9   8       16.51       15.45      5.81 o 
   2   9   8        2.89        1.37      2.24 o 
   3   9   8       84.09       85.35      6.98 o 
   4   9   8       10.70        6.19      4.83 o 
   5   9   8       46.43       64.51     13.96 o 
   6   9   8       35.39       36.16      5.92 o 
   7   9   8      196.99      270.58     22.80 o 
   8   9   8      123.70      144.66     21.91 o 
   9   9   8        0.05        7.51      3.57 o 
  10   9   8       13.92        7.89      2.69 o 
  -2  10   8       18.92       14.59      8.13 o 
  -1  10   8        4.54        5.15      3.40 o 
   0  10   8        0.46        1.59      1.36 o 
   1  10   8        0.03        2.09      1.10 o 
   2  10   8        0.13       -1.16      2.60 o 
   3  10   8       54.32       48.10      7.88 o 
   4  10   8      189.50      226.25     25.88 o 
   5  10   8       16.45       17.53      3.33 o 
   6  10   8        0.24        4.74      2.35 o 
   7  10   8        1.88        5.56      2.69 o 
   8  10   8      148.28      197.09     22.60 o 
   9  10   8       57.96       39.06     11.00 o 
   0  11   8        3.42        4.22      2.72 o 
   1  11   8        0.16       -0.49      5.19 o 
   2  11   8        7.34        4.87      2.44 o 
   3  11   8        4.51        7.01      4.28 o 
   4  11   8       60.67       53.28     14.94 o 
   5  11   8        6.90       10.87      3.69 o 
   6  11   8        0.05        1.05      3.60 o 
   7  11   8        1.37        2.96      5.80 o 
   8  11   8        0.03        0.33      3.40 o 
   3  12   8       34.83       17.82     11.06 o 
   4  12   8        0.91        1.30      3.55 o 
   5  12   8       58.15       57.15     17.76 o 
   6  12   8       22.56       19.90      5.45 o 
  -3  -7   9        0.93       -1.93      4.57 o 
  -2  -7   9       55.66       41.68     15.01 o 
  -1  -7   9       76.18       46.18     20.34 o 
  -5  -6   9        0.14        1.67      4.11 o 
  -4  -6   9       32.70       24.21     11.78 o 
  -3  -6   9        0.86        1.75      2.71 o 
  -2  -6   9        1.08        1.33      4.00 o 
  -1  -6   9       66.58       51.56     19.44 o 
   0  -6   9       83.52       77.13     13.58 o 
   1  -6   9        0.00       -0.64      4.73 o 
   2  -6   9      103.66      110.35     17.92 o 
   3  -6   9       16.25       20.51      8.29 o 
  -6  -5   9        9.33        8.68      4.41 o 
  -5  -5   9      233.98      222.55     12.13 o 
  -4  -5   9       71.48       75.08      7.10 o 
  -3  -5   9      112.89      102.68     13.71 o 
  -2  -5   9       65.45       73.29      5.56 o 
  -1  -5   9       65.81       38.88     10.94 o 
   0  -5   9        4.41        3.55      3.56 o 
   1  -5   9      108.68       99.97     12.85 o 
   2  -5   9      169.23      167.99     11.41 o 
   3  -5   9       60.10       69.89     10.36 o 
   4  -5   9      228.75      231.59     19.65 o 
  -7  -4   9       53.24       47.30     15.56 o 
  -6  -4   9       16.41        9.94      7.65 o 
  -5  -4   9        0.52       -2.88      2.85 o 
  -4  -4   9      142.60      118.00      5.24 o 
  -3  -4   9        2.59        7.28      3.32 o 
  -2  -4   9       77.78       62.98     10.80 o 
  -1  -4   9       23.99       31.42      9.38 o 
   0  -4   9       34.51       26.81      7.47 o 
   1  -4   9       46.85       44.42      3.74 o 
   2  -4   9      359.42      387.11     18.39 o 
   3  -4   9        1.12        3.03      2.20 o 
   4  -4   9       44.19       37.16      9.20 o 
   5  -4   9       52.44       42.45     15.37 o 
   6  -4   9        2.83        0.64      2.32 o 
  -8  -3   9      150.77      151.60     10.76 o 
  -7  -3   9        2.30        7.75      3.76 o 
  -6  -3   9      158.45      195.33     10.41 o 
  -5  -3   9        7.13       10.54      2.49 o 
  -4  -3   9       88.29      100.08      7.83 o 
  -3  -3   9       92.64       94.11      4.85 o 
  -2  -3   9       70.47       78.12      5.83 o 
  -1  -3   9      431.22      435.25     26.36 o 
   0  -3   9      127.16      143.78      4.38 o 
   1  -3   9       65.60       50.25      3.68 o 
   2  -3   9       79.07       77.50      5.50 o 
   3  -3   9      375.93      403.91     15.98 o 
   4  -3   9      293.50      337.27     14.44 o 
   5  -3   9      106.03      106.54      4.31 o 
   6  -3   9      168.21      212.63     31.07 o 
   7  -3   9        7.41        7.73      3.00 o 
  -8  -2   9       29.98       27.09      6.60 o 
  -7  -2   9       29.41       32.26     15.33 o 
  -6  -2   9        0.21        2.36      1.69 o 
  -5  -2   9       32.82       32.95      7.47 o 
  -4  -2   9        0.30       -0.27      2.04 o 
  -3  -2   9       25.74       27.02      6.60 o 
  -2  -2   9        0.70        1.25      0.89 o 
  -1  -2   9      197.23      236.13     10.26 o 
   0  -2   9       95.36      106.08      5.24 o 
   1  -2   9       15.06       16.66      3.37 o 
   2  -2   9       28.96       36.54      2.90 o 
   3  -2   9        4.27        4.89      1.89 o 
   4  -2   9       37.96       43.81      4.09 o 
   5  -2   9       88.34      106.27      4.65 o 
   6  -2   9       73.74       67.90      6.65 o 
   7  -2   9       45.70       46.72      8.49 o 
   8  -2   9        0.81        2.85      2.76 o 
  -8  -1   9       30.12       25.14      4.36 o 
  -7  -1   9      109.38      117.71     27.13 o 
  -6  -1   9       58.28       68.46     10.35 o 
  -5  -1   9       15.76       16.89      3.88 o 
  -4  -1   9       28.73       30.32      6.51 o 
  -3  -1   9      432.96      456.85     20.63 o 
  -2  -1   9        0.26        3.65      1.19 o 
  -1  -1   9       96.45       94.82      4.76 o 
   0  -1   9     1223.74     1272.18     57.41 o 
   1  -1   9       19.28       17.34      2.55 o 
   2  -1   9      382.47      421.95      8.87 o 
   3  -1   9       32.49       25.71      4.62 o 
   4  -1   9        0.90        2.05      1.67 o 
   5  -1   9       78.03       72.84      3.92 o 
   6  -1   9       84.36      100.85      5.44 o 
   7  -1   9       45.26       46.22      8.16 o 
   8  -1   9      104.23      103.95      5.92 o 
   9  -1   9        1.33        3.48      2.79 o 
  -8   0   9        2.80        4.31      3.59 o 
  -7   0   9       87.80       80.57      9.46 o 
  -6   0   9       41.07       36.22      6.73 o 
  -5   0   9       36.70       29.20      6.40 o 
  -4   0   9       13.28       13.92      3.09 o 
  -3   0   9       46.32       55.00      2.08 o 
  -2   0   9      432.04      408.30     18.39 o 
  -1   0   9       19.70       19.93      9.29 o 
   0   0   9        1.17        4.54      2.55 o 
   1   0   9      129.91      111.45      3.43 o 
   2   0   9        2.74        1.86      0.90 o 
   3   0   9       20.84       20.01      3.25 o 
   4   0   9      292.40      287.75      7.62 o 
   5   0   9      133.33      118.70      3.80 o 
   6   0   9        0.02       -0.82      2.01 o 
   7   0   9       44.89       46.32      8.69 o 
   8   0   9       36.23       29.23      5.99 o 
   9   0   9       50.87       37.15      8.02 o 
  -8   1   9       21.22       20.66      4.48 o 
  -7   1   9        2.41        3.64      2.28 o 
  -6   1   9        9.25        6.22      2.39 o 
  -5   1   9        1.14        1.78      2.47 o 
  -4   1   9      178.03      176.41      5.84 o 
  -3   1   9      771.03      827.87     17.55 o 
  -2   1   9       18.41       25.67     12.46 o 
  -1   1   9       89.62       89.03      4.01 o 
   0   1   9        7.67        8.68      2.23 o 
   1   1   9       33.65       23.57      4.92 o 
   2   1   9      549.39      571.75     14.81 o 
   3   1   9      169.55      145.46      5.73 o 
   4   1   9      144.47      180.98      6.75 o 
   5   1   9      166.03      176.82      4.27 o 
   6   1   9       60.68       66.01      7.34 o 
   7   1   9       54.90       57.66     10.06 o 
   8   1   9      161.04      162.79      8.26 o 
   9   1   9        2.48        1.40      1.76 o 
  10   1   9      121.66       91.96     14.49 o 
  -8   2   9       53.10       51.30      8.68 o 
  -7   2   9       64.30       57.28     10.64 o 
  -6   2   9       14.36       10.61      2.89 o 
  -5   2   9       54.68       44.28      8.64 o 
  -4   2   9       97.09      100.87      5.85 o 
  -3   2   9        0.12        0.28      1.01 o 
  -2   2   9     1484.04     1611.03    109.81 o 
  -1   2   9       33.73       45.35     11.19 o 
   0   2   9      981.32     1021.59     34.44 o 
   1   2   9        2.87        1.37      1.50 o 
   2   2   9       44.85       33.95      1.71 o 
   3   2   9      111.67      120.71      3.09 o 
   4   2   9      321.33      348.26      7.53 o 
   5   2   9        4.18        5.35      1.70 o 
   6   2   9       47.92       45.03      6.85 o 
   7   2   9       17.06       16.77      3.20 o 
   8   2   9        9.61       13.12      3.49 o 
   9   2   9      100.14       88.53     13.75 o 
  10   2   9       10.24        7.68      2.71 o 
  -8   3   9        0.56        1.94      3.29 o 
  -7   3   9       81.05       64.51     15.96 o 
  -6   3   9      147.32      150.16     13.10 o 
  -5   3   9       50.40       45.61      7.25 o 
  -4   3   9        0.05        2.56      1.51 o 
  -3   3   9      113.36      114.28      4.87 o 
  -2   3   9       28.69       24.63      3.22 o 
  -1   3   9      280.95      264.28      5.64 o 
   0   3   9      252.20      254.35      3.35 o 
   1   3   9       11.56        6.40      0.99 o 
   2   3   9        1.54        1.21      0.62 o 
   3   3   9       16.21       22.42      2.61 o 
   4   3   9      406.21      402.02      8.34 o 
   5   3   9      849.02      880.72     19.93 o 
   6   3   9        7.23       10.90      2.26 o 
   7   3   9       14.89       11.51      2.20 o 
   8   3   9       20.55       22.33      3.66 o 
   9   3   9      111.53       95.94     13.27 o 
  10   3   9      211.94      196.23      6.84 o 
  -7   4   9       34.11       22.77      9.80 o 
  -6   4   9       85.73       72.02     16.78 o 
  -5   4   9       28.90       37.56      6.70 o 
  -4   4   9       16.20       11.40      2.83 o 
  -3   4   9       75.62      101.35      7.40 o 
  -2   4   9        8.09        9.89      2.21 o 
  -1   4   9       12.54       12.91      2.13 o 
   0   4   9       81.79       74.40      1.97 o 
   1   4   9      233.61      237.83      3.67 o 
   2   4   9       11.14       10.97      1.54 o 
   3   4   9      148.86      153.48      2.76 o 
   4   4   9      418.11      422.95     15.65 o 
   5   4   9       13.11       15.21      2.63 o 
   6   4   9      125.60      120.94      3.74 o 
   7   4   9       80.48       86.83      9.92 o 
   8   4   9      412.41      453.57     15.40 o 
   9   4   9       14.51       18.04      2.95 o 
  10   4   9        7.13        5.41      2.19 o 
  11   4   9      106.05       99.08     13.50 o 
  -7   5   9        0.02        1.43      2.39 o 
  -6   5   9        6.04        3.89      3.80 o 
  -5   5   9       48.27       27.09     12.49 o 
  -4   5   9        3.06       -0.65      1.94 o 
  -3   5   9       59.56       48.65      7.80 o 
  -2   5   9        2.26        0.84      1.17 o 
  -1   5   9        3.21        1.43      0.72 o 
   0   5   9        0.00        0.17      0.61 o 
   1   5   9       10.51        8.56      1.27 o 
   2   5   9      344.18      414.64      7.40 o 
   3   5   9       21.85       28.51      1.87 o 
   4   5   9      187.40      222.16      5.95 o 
   5   5   9       75.90       63.03      3.13 o 
   6   5   9        0.01        0.19      1.18 o 
   7   5   9       52.66       58.91      5.50 o 
   8   5   9        3.67        3.73      2.75 o 
   9   5   9        0.26       -0.28      1.99 o 
  10   5   9        2.51        3.98      1.72 o 
  11   5   9       11.71       11.03      3.09 o 
  -6   6   9        0.92       -1.32      3.81 o 
  -5   6   9        0.68        1.45      1.66 o 
  -4   6   9        1.85        5.43      2.72 o 
  -3   6   9       98.36      109.66     17.80 o 
  -2   6   9       21.99       22.46      9.09 o 
  -1   6   9       34.80       40.55      6.39 o 
   0   6   9        5.76        4.46      1.17 o 
   1   6   9        1.89        1.47      0.71 o 
   2   6   9      235.67      224.76      6.72 o 
   3   6   9      168.70      179.82      5.62 o 
   4   6   9       21.80       24.74      3.14 o 
   5   6   9      124.27      130.61      5.87 o 
   6   6   9       65.45       66.42      7.05 o 
   7   6   9       12.67       12.81      2.58 o 
   8   6   9       44.74       49.33      7.38 o 
   9   6   9       64.41       72.51      8.99 o 
  10   6   9        4.44        3.63      1.90 o 
  11   6   9        6.54        7.56      2.48 o 
  -5   7   9        2.81        3.41      3.61 o 
  -4   7   9        0.14        3.14      4.00 o 
  -3   7   9       22.57       21.69      7.78 o 
  -2   7   9       96.96      105.65     23.67 o 
  -1   7   9      142.13      147.89      7.61 o 
   0   7   9        0.01        1.12      2.09 o 
   1   7   9        2.25        1.14      1.76 o 
   2   7   9       98.99       78.22      5.14 o 
   3   7   9      399.53      401.70     14.18 o 
   4   7   9        7.79        4.79      2.32 o 
   5   7   9      216.31      218.54     12.13 o 
   6   7   9       84.20       80.32      4.84 o 
   7   7   9       22.15       15.72      4.05 o 
   8   7   9       24.07       21.39      3.93 o 
   9   7   9      113.55      114.68      7.30 o 
  10   7   9      127.74      135.76     21.55 o 
  11   7   9        1.23        6.31      2.75 o 
  -4   8   9       14.76       10.68      3.44 o 
  -3   8   9        2.81        3.47      1.50 o 
  -2   8   9        2.32        3.82      1.59 o 
  -1   8   9      108.55      136.99      6.77 o 
   0   8   9      176.35      186.21     16.61 o 
   1   8   9        0.03        2.06      2.31 o 
   2   8   9        6.99       11.01      3.27 o 
   3   8   9       15.47       12.44      3.98 o 
   4   8   9      360.06      405.01     17.19 o 
   5   8   9      256.26      327.79     29.84 o 
   6   8   9       37.76       43.33     10.14 o 
   7   8   9      229.69      267.30     12.44 o 
   8   8   9        4.76        8.25      3.24 o 
   9   8   9       37.28       40.62      6.31 o 
  10   8   9      103.77       99.99     24.63 o 
  -3   9   9        0.02        5.03      5.60 o 
  -2   9   9        0.28        2.34      2.52 o 
  -1   9   9        4.41        2.76      1.73 o 
   0   9   9       89.72       90.37     13.56 o 
   1   9   9       23.57       24.30      6.78 o 
   2   9   9       13.66       11.25      3.23 o 
   3   9   9        4.82        1.41      1.77 o 
   4   9   9       23.56       21.28      4.89 o 
   5   9   9      246.73      249.17     14.71 o 
   6   9   9       16.39       16.62      4.59 o 
   7   9   9        0.91        6.34      3.12 o 
   8   9   9        9.10        7.94      3.93 o 
   9   9   9        1.38        2.18      2.24 o 
  10   9   9       19.68       15.88      4.71 o 
  -2  10   9        3.39        5.84      3.52 o 
  -1  10   9        0.40       -0.33      4.94 o 
   0  10   9        7.24        5.27      3.57 o 
   1  10   9       11.75       13.49      4.83 o 
   2  10   9       16.91       11.66      6.16 o 
   3  10   9       69.76       59.64     10.78 o 
   4  10   9       49.00       50.79      9.71 o 
   5  10   9        5.73        4.97      2.49 o 
   6  10   9       51.51       57.08     13.95 o 
   7  10   9      113.54      101.82     21.24 o 
   8  10   9       17.29       14.76      5.62 o 
   9  10   9        8.39        5.93      3.69 o 
   0  11   9        0.45       -1.83      5.68 o 
   1  11   9        0.37        3.21      5.14 o 
   2  11   9       38.81       29.68      8.06 o 
   3  11   9       54.48       43.94     12.59 o 
   4  11   9        2.46       -1.78      3.37 o 
   5  11   9       15.25        9.87      2.70 o 
   6  11   9        0.53        2.78      4.82 o 
   7  11   9        7.24        5.26      2.62 o 
   8  11   9       47.23       36.85     11.73 o 
   4  12   9       68.82       88.16     15.25 o 
   5  12   9       12.88        8.26      3.84 o 
  -3  -6  10       26.57       19.63      6.67 o 
  -2  -6  10       71.53       48.53     20.72 o 
  -1  -6  10       26.99       28.92     14.67 o 
   0  -6  10       14.81        4.98      7.58 o 
  -5  -5  10        1.23       -0.98      7.16 o 
  -4  -5  10       17.92       26.97      9.46 o 
  -3  -5  10       86.03       86.72     30.93 o 
  -2  -5  10        9.82        8.25     10.16 o 
  -1  -5  10       48.09       38.56     17.28 o 
   0  -5  10       41.27       31.87     12.08 o 
   1  -5  10        0.06        0.34      2.88 o 
   2  -5  10       54.88       67.88      8.92 o 
   3  -5  10       29.60       29.40      9.72 o 
  -6  -4  10        0.13        1.83      7.46 o 
  -5  -4  10       54.35       50.44     19.17 o 
  -4  -4  10       58.86       63.81     31.17 o 
  -3  -4  10        0.86       -2.36      7.21 o 
  -2  -4  10       49.94       54.22     16.73 o 
  -1  -4  10        0.61        2.19      3.84 o 
   0  -4  10        7.81        7.47      3.41 o 
   1  -4  10      149.27      142.03      6.67 o 
   2  -4  10       11.26        6.46      3.11 o 
   3  -4  10       49.58       34.57     10.64 o 
   4  -4  10       64.05       46.91     14.56 o 
   5  -4  10       26.41       26.43     12.40 o 
  -7  -3  10       41.13       27.37     15.85 o 
  -6  -3  10       43.78       37.11     21.20 o 
  -5  -3  10        6.06       11.66      6.43 o 
  -4  -3  10       28.05       30.82     12.27 o 
  -3  -3  10      151.25      156.47     11.60 o 
  -2  -3  10       12.20        9.25      7.70 o 
  -1  -3  10       33.65       38.15      3.04 o 
   0  -3  10        5.15        2.48      2.34 o 
   1  -3  10        5.23        1.34      1.41 o 
   2  -3  10      315.19      357.36      8.36 o 
   3  -3  10        0.60        2.22      2.47 o 
   4  -3  10       85.55       80.40      9.70 o 
   5  -3  10       12.00        9.54      2.42 o 
   6  -3  10        2.42        4.23      2.42 o 
  -7  -2  10        6.76        3.03      4.28 o 
  -6  -2  10       31.93       35.75     11.24 o 
  -5  -2  10       20.76       25.42     11.21 o 
  -4  -2  10       29.29       31.22     10.22 o 
  -3  -2  10        6.90        5.58      5.33 o 
  -2  -2  10      135.15      140.88     10.29 o 
  -1  -2  10       45.40       42.48      5.87 o 
   0  -2  10      115.09      147.39      4.73 o 
   1  -2  10        3.88       -0.23      2.41 o 
   2  -2  10        2.40        3.19      1.52 o 
   3  -2  10      134.94      127.04      4.27 o 
   4  -2  10      249.56      244.00     13.41 o 
   5  -2  10       25.56       22.75      5.47 o 
   6  -2  10       66.07       71.80      4.24 o 
   7  -2  10        0.61        1.25      1.86 o 
  -7  -1  10       30.48       47.63     11.44 o 
  -6  -1  10        0.08        4.58      5.48 o 
  -5  -1  10        8.14       -2.37      6.22 o 
  -4  -1  10       66.23       48.52     23.06 o 
  -3  -1  10       24.39       23.06     11.48 o 
  -2  -1  10      247.81      254.02     13.88 o 
  -1  -1  10      285.30      305.49     16.95 o 
   0  -1  10       45.18       50.29      4.36 o 
   1  -1  10      595.17      628.61     18.49 o 
   2  -1  10      112.80      111.45      3.43 o 
   3  -1  10       68.09       62.17      3.28 o 
   4  -1  10      114.39      123.30      5.21 o 
   5  -1  10      126.81      131.49      7.94 o 
   6  -1  10       81.87       86.50      5.13 o 
   7  -1  10       76.72       72.87      8.91 o 
   8  -1  10        2.48        3.45      1.48 o 
  -7   0  10        2.16       10.07      5.19 o 
  -6   0  10       36.20       34.94     11.03 o 
  -5   0  10        9.84        1.84      2.78 o 
  -4   0  10        5.21        5.16      3.39 o 
  -3   0  10       22.10       12.17      4.45 o 
  -2   0  10      192.88      161.45      9.02 o 
  -1   0  10      706.82      723.33     35.07 o 
   0   0  10      331.33      367.82     12.38 o 
   1   0  10      373.80      344.38     15.27 o 
   2   0  10      468.55      486.50     11.71 o 
   3   0  10       37.87       35.13      3.16 o 
   4   0  10       37.20       36.03      2.89 o 
   5   0  10        0.78        0.80      1.44 o 
   6   0  10       43.63       49.77      7.42 o 
   7   0  10       20.90       18.43      3.50 o 
   8   0  10      144.74      163.35      5.76 o 
   9   0  10        1.26        0.12      1.79 o 
  -7   1  10        1.93        0.13      3.90 o 
  -6   1  10        2.61        6.84      5.86 o 
  -5   1  10       13.63       13.10      5.71 o 
  -4   1  10       47.67       41.24      4.75 o 
  -3   1  10        0.82        1.97      4.45 o 
  -2   1  10      513.24      548.87     30.05 o 
  -1   1  10      230.94      198.86     12.32 o 
   0   1  10      386.70      350.52     11.29 o 
   1   1  10      282.56      278.63     12.67 o 
   2   1  10        4.11        2.44      1.85 o 
   3   1  10      698.15      780.55     15.94 o 
   4   1  10        4.40        4.91      1.95 o 
   5   1  10      103.45      124.08      3.94 o 
   6   1  10       57.97       53.69      3.92 o 
   7   1  10      131.67      146.74      7.83 o 
   8   1  10        3.70        4.75      2.43 o 
   9   1  10       34.01       31.32      5.88 o 
  -7   2  10        0.15        7.00      5.93 o 
  -6   2  10        1.34        3.16      3.43 o 
  -5   2  10       25.06       27.67      6.27 o 
  -4   2  10      166.11      199.72     12.06 o 
  -3   2  10      425.34      482.88     22.09 o 
  -2   2  10       60.64       59.68     20.27 o 
  -1   2  10        2.14        6.76      2.58 o 
   0   2  10       36.98       42.00      4.10 o 
   1   2  10      232.28      246.72     10.41 o 
   2   2  10      266.72      256.86      7.03 o 
   3   2  10      225.56      209.32      6.56 o 
   4   2  10      248.00      286.06      8.06 o 
   5   2  10      342.16      378.10     11.97 o 
   6   2  10       12.26       11.12      2.56 o 
   7   2  10       74.52       61.77     10.01 o 
   8   2  10      174.14      184.38     19.25 o 
   9   2  10        2.90        5.14      2.44 o 
  10   2  10       97.92       73.56     16.91 o 
  -7   3  10      100.37       96.14     27.22 o 
  -6   3  10       14.95        4.50      5.07 o 
  -5   3  10      109.86      113.33      5.01 o 
  -4   3  10       34.65       28.13      7.56 o 
  -3   3  10       23.28       26.78      2.23 o 
  -2   3  10      119.02      125.43      3.25 o 
  -1   3  10      213.49      222.23      9.88 o 
   0   3  10      142.08      143.31      7.24 o 
   1   3  10       20.70       32.58      8.36 o 
   2   3  10        2.31        1.85      0.69 o 
   3   3  10      222.10      262.65      8.62 o 
   4   3  10      169.99      166.46      5.64 o 
   5   3  10       53.43       59.01      7.08 o 
   6   3  10        0.04        0.54      1.68 o 
   7   3  10       17.17       13.47      5.24 o 
   8   3  10      123.49      136.10     17.16 o 
   9   3  10      183.64      193.33      7.51 o 
  10   3  10       29.68       19.78      4.10 o 
  -6   4  10       50.73       42.16     27.12 o 
  -5   4  10        3.50        2.65      1.47 o 
  -4   4  10        0.00        4.82      3.47 o 
  -3   4  10       75.82       69.42      9.37 o 
  -2   4  10       38.74       30.14      6.38 o 
  -1   4  10      171.25      158.47      3.78 o 
   0   4  10       94.59       91.38      1.99 o 
   1   4  10       25.68       20.82      2.21 o 
   2   4  10        0.94        1.91      0.87 o 
   3   4  10        0.84        2.02      1.14 o 
   4   4  10      658.86      698.57     23.01 o 
   5   4  10      677.36      711.49     19.33 o 
   6   4  10       29.04       34.18      4.63 o 
   7   4  10      170.46      168.07      7.69 o 
   8   4  10       40.69       39.82      5.49 o 
   9   4  10        5.44        2.50      1.73 o 
  10   4  10      112.36       98.78     12.74 o 
  -6   5  10       22.50       11.40      8.10 o 
  -5   5  10       47.41       29.49     16.28 o 
  -4   5  10        0.60        1.16      1.27 o 
  -3   5  10        3.52        4.35      2.17 o 
  -2   5  10       34.46       29.35      4.61 o 
  -1   5  10        0.16       -0.01      1.22 o 
   0   5  10      212.54      185.80      6.36 o 
   1   5  10       47.18       46.85      1.69 o 
   2   5  10       72.17       72.08      2.86 o 
   3   5  10      175.50      188.76      5.24 o 
   4   5  10       11.98       14.17      2.23 o 
   5   5  10        0.33        1.68      1.44 o 
   6   5  10        6.47        5.10      2.97 o 
   7   5  10       17.21       12.11      2.23 o 
   8   5  10       29.08       37.80      5.43 o 
   9   5  10        0.06        2.63      2.55 o 
  10   5  10        8.46        4.26      1.79 o 
  -5   6  10        5.11        3.45      3.01 o 
  -4   6  10       25.72       31.47      9.77 o 
  -3   6  10       19.93        8.42      4.05 o 
  -2   6  10        2.76        4.34      1.83 o 
  -1   6  10       85.45       54.09      8.52 o 
   0   6  10        0.51        1.97      1.13 o 
   1   6  10      127.56      130.38      4.07 o 
   2   6  10      128.94      140.72      6.43 o 
   3   6  10        2.05        4.91      1.53 o 
   4   6  10       55.59       47.28      4.16 o 
   5   6  10       78.87       59.80      7.92 o 
   6   6  10       81.02       74.16      4.43 o 
   7   6  10       66.28       60.66      8.65 o 
   8   6  10        3.91        3.82      1.96 o 
   9   6  10       13.93        7.58      2.27 o 
  10   6  10        1.47        4.38      1.44 o 
  -5   7  10       10.60        6.03      5.42 o 
  -4   7  10       12.50        7.33      3.57 o 
  -3   7  10       98.35      112.18     22.44 o 
  -2   7  10       14.60       14.55      7.48 o 
  -1   7  10       55.29       39.29     11.74 o 
   0   7  10        2.16        1.19      1.65 o 
   1   7  10       11.23        6.48      3.86 o 
   2   7  10      254.57      262.90     10.55 o 
   3   7  10      157.54      155.54     15.92 o 
   4   7  10        0.49        3.05      2.08 o 
   5   7  10       46.28       59.60      9.05 o 
   6   7  10       14.92       15.02      3.36 o 
   7   7  10        5.30        7.36      3.45 o 
   8   7  10       90.50       96.25     10.72 o 
   9   7  10       26.54       28.04      6.00 o 
  10   7  10       15.70       13.88      5.06 o 
  -4   8  10        1.40        2.16      2.05 o 
  -3   8  10       29.78       23.84      9.99 o 
  -2   8  10       90.18      118.83     12.45 o 
  -1   8  10       20.27       16.86      4.40 o 
   0   8  10       32.99       33.34      8.20 o 
   1   8  10      180.88      196.55     14.01 o 
   2   8  10        0.00        1.76      1.87 o 
   3   8  10       12.99       14.89      4.00 o 
   4   8  10       28.42       25.22      5.59 o 
   5   8  10        4.90        1.00      2.22 o 
   6   8  10       38.89       38.79      6.30 o 
   7   8  10        8.62        9.13      3.89 o 
   8   8  10        0.01        1.96      2.53 o 
   9   8  10      106.18       94.77     22.52 o 
  10   8  10       62.34       61.28     14.93 o 
  -3   9  10        2.82        4.87      3.54 o 
  -2   9  10        3.71        3.29      3.21 o 
  -1   9  10       50.34       49.86      4.56 o 
   0   9  10       87.78       83.12      8.42 o 
   1   9  10       19.98       22.77      5.59 o 
   2   9  10      124.45      137.51      9.78 o 
   3   9  10      135.73      165.71      8.35 o 
   4   9  10        9.03        5.52      1.92 o 
   5   9  10      242.25      312.11     16.66 o 
   6   9  10        5.64        7.05      2.86 o 
   7   9  10       14.38       17.47      4.75 o 
   8   9  10        0.08       -0.06      4.48 o 
   9   9  10       12.98       14.02      3.04 o 
  -1  10  10        2.31        4.07      4.82 o 
   0  10  10       44.24       40.94     13.19 o 
   1  10  10       49.37       36.39      9.22 o 
   2  10  10        2.51        4.04      1.65 o 
   3  10  10       36.23       27.11      9.05 o 
   4  10  10        0.71        2.08      1.29 o 
   5  10  10        3.37        5.32      5.25 o 
   6  10  10      104.15      129.12     13.94 o 
   7  10  10       47.41       58.47      5.96 o 
   8  10  10        1.73        4.91      4.24 o 
   9  10  10        1.04       -0.33      4.21 o 
   1  11  10        1.50        2.37      1.97 o 
   2  11  10       22.95       21.11      6.49 o 
   3  11  10        0.24        3.86      2.84 o 
   4  11  10        0.00        0.50      1.73 o 
   5  11  10       15.84        9.36      3.18 o 
   6  11  10       13.55        7.74      4.61 o 
   7  11  10      121.29      136.76     13.86 o 
  -3  -5  11       16.06       15.03     12.83 o 
  -2  -5  11       46.15       40.13     19.84 o 
  -1  -5  11       22.32       19.23     10.78 o 
   0  -5  11        0.00        3.47      4.10 o 
   1  -5  11       29.07       34.03     16.75 o 
  -5  -4  11        5.19       11.36      9.73 o 
  -4  -4  11      115.94      147.49     10.64 o 
  -3  -4  11       76.61      109.84      9.12 o 
  -2  -4  11       27.26       32.23     15.03 o 
  -1  -4  11       29.36       31.20     14.77 o 
   0  -4  11        1.84        7.51      7.02 o 
   1  -4  11       26.18       25.31      9.86 o 
   2  -4  11        0.08        2.49      3.16 o 
   3  -4  11        8.27        6.84      4.60 o 
  -6  -3  11        0.48       -2.72      7.62 o 
  -5  -3  11       30.09       30.27     10.96 o 
  -4  -3  11       26.57       39.62      9.05 o 
  -3  -3  11        0.30        5.65      4.73 o 
  -2  -3  11        2.86        8.35      5.28 o 
  -1  -3  11        0.71        4.22      4.10 o 
   0  -3  11        7.76        4.01      6.53 o 
   1  -3  11      128.50      146.44     10.13 o 
   2  -3  11        1.76        4.36      3.80 o 
   3  -3  11      113.98      104.06      5.74 o 
   4  -3  11        0.22        0.82      4.34 o 
   5  -3  11        6.04        4.66      2.30 o 
  -6  -2  11        5.75       -0.49      5.98 o 
  -5  -2  11        0.50       -2.81      6.21 o 
  -4  -2  11      122.71      107.47     13.48 o 
  -3  -2  11      212.88      263.03     29.33 o 
  -2  -2  11        7.37       -0.14      7.21 o 
  -1  -2  11        6.69       13.54      4.06 o 
   0  -2  11        0.03        8.54      4.70 o 
   1  -2  11       59.22       48.70     15.04 o 
   2  -2  11       65.30       47.98     20.68 o 
   3  -2  11       65.62       76.48      7.35 o 
   4  -2  11       25.43       24.98      6.83 o 
   5  -2  11       21.65       17.82      5.40 o 
   6  -2  11        5.93        4.00      1.81 o 
  -6  -1  11       18.47       17.30      9.37 o 
  -5  -1  11       71.61       69.67     19.17 o 
  -4  -1  11        0.54        2.67      7.57 o 
  -3  -1  11        8.77        8.08      6.14 o 
  -2  -1  11       23.59       24.21      9.36 o 
  -1  -1  11       10.46        2.96      4.21 o 
   0  -1  11      123.48      144.59      8.41 o 
   1  -1  11       52.81       51.04     20.98 o 
   2  -1  11        0.03        1.21      1.45 o 
   3  -1  11      100.96       96.42      5.06 o 
   4  -1  11      143.84      146.96      5.98 o 
   5  -1  11       23.75       23.37      4.38 o 
   6  -1  11       43.98       34.73      6.85 o 
   7  -1  11       15.15       10.47      3.41 o 
  -7   0  11       41.88       45.80     15.98 o 
  -6   0  11       26.39       26.07     12.35 o 
  -5   0  11        4.94        4.55      4.21 o 
  -4   0  11       32.25       25.27      9.48 o 
  -3   0  11        1.45       -2.41      5.83 o 
  -2   0  11       14.73       21.09      9.47 o 
  -1   0  11       76.43       84.75      7.08 o 
   0   0  11      122.49      102.38      8.71 o 
   1   0  11      127.25      118.19      5.85 o 
   2   0  11        2.51        0.09      0.74 o 
   3   0  11        2.07        1.81      1.01 o 
   4   0  11      131.73      140.21     10.89 o 
   5   0  11      175.61      185.22      7.56 o 
   6   0  11       24.38       24.12      4.85 o 
   7   0  11      169.67      183.69      7.41 o 
   8   0  11        3.94        6.26      3.15 o 
  -7   1  11        0.76        4.37      5.25 o 
  -6   1  11       47.18       44.77     11.07 o 
  -5   1  11      291.56      320.36     13.01 o 
  -4   1  11      128.70      134.57     32.85 o 
  -3   1  11      266.77      248.92     17.75 o 
  -2   1  11        8.60        3.96      4.66 o 
  -1   1  11      118.35      118.78     18.13 o 
   0   1  11       51.79       66.25      7.16 o 
   1   1  11      264.07      241.00     10.30 o 
   2   1  11       91.33       86.49      4.98 o 
   3   1  11       60.54       55.18      2.31 o 
   4   1  11       50.35       48.13      2.52 o 
   5   1  11        1.18        3.31      2.06 o 
   6   1  11      150.28      177.32      5.27 o 
   7   1  11        4.33        3.56      2.22 o 
   8   1  11      215.88      241.35      8.16 o 
   9   1  11        9.06        7.65      2.90 o 
  -6   2  11        3.92        3.28      3.62 o 
  -5   2  11       71.81       71.12     18.97 o 
  -4   2  11      141.58      114.76     36.20 o 
  -3   2  11       36.11       43.19     23.31 o 
  -2   2  11       64.31       55.25     22.19 o 
  -1   2  11        3.01        3.87      3.58 o 
   0   2  11      346.14      350.02     15.73 o 
   1   2  11      208.80      199.52      9.89 o 
   2   2  11       13.12       17.85      4.42 o 
   3   2  11       64.90       64.09      5.31 o 
   4   2  11       78.05       82.66      3.63 o 
   5   2  11       25.08       33.27      5.23 o 
   6   2  11      147.28      163.94      8.89 o 
   7   2  11      282.32      301.68     11.26 o 
   8   2  11        6.50        5.04      1.80 o 
   9   2  11      142.67      166.41      7.56 o 
  -6   3  11       37.00       50.40     14.71 o 
  -5   3  11       19.83       26.45      9.92 o 
  -4   3  11       97.18      110.69     24.67 o 
  -3   3  11      352.81      379.12     31.84 o 
  -2   3  11        8.03        4.37      4.61 o 
  -1   3  11      370.46      390.34     15.45 o 
   0   3  11        8.35        9.32      3.76 o 
   1   3  11       50.80       50.39     10.89 o 
   2   3  11      153.54      150.36      9.72 o 
   3   3  11      118.87      101.33      2.29 o 
   4   3  11       59.33       62.46      3.93 o 
   5   3  11      357.69      358.84      9.85 o 
   6   3  11        0.52        1.85      1.65 o 
   7   3  11      106.68      130.54     12.04 o 
   8   3  11      351.82      361.85     10.60 o 
   9   3  11        5.24        6.38      2.15 o 
  -6   4  11        0.92        2.58      5.45 o 
  -5   4  11       86.50       86.89     26.87 o 
  -4   4  11       26.77       32.13     10.51 o 
  -3   4  11        4.52        9.39      2.11 o 
  -2   4  11       35.72       45.32     13.23 o 
  -1   4  11       17.13       14.86      5.28 o 
   0   4  11        0.23        0.48      2.08 o 
   1   4  11        5.68        1.17      3.31 o 
   2   4  11        1.09        2.87      1.84 o 
   3   4  11      274.85      299.65      9.31 o 
   4   4  11      112.17      112.26      5.80 o 
   5   4  11        6.59        9.90      1.95 o 
   6   4  11      114.97      107.82      5.69 o 
   7   4  11        9.17        8.29      2.65 o 
   8   4  11       10.08       11.28      1.96 o 
   9   4  11      113.50      133.02     13.62 o 
  10   4  11       32.17       26.62      5.97 o 
  -5   5  11       10.99        7.60      3.87 o 
  -4   5  11        5.47        7.55      3.24 o 
  -3   5  11        9.84        9.17      2.28 o 
  -2   5  11        1.55       -1.46      2.76 o 
  -1   5  11       73.53       75.06      2.87 o 
   0   5  11      108.05      109.71      4.83 o 
   1   5  11       13.11       13.48      2.79 o 
   2   5  11       28.95       34.90      5.33 o 
   3   5  11       25.23       23.12      3.34 o 
   4   5  11      153.54      154.85      5.95 o 
   5   5  11      691.53      731.01     31.33 o 
   6   5  11        9.15        7.21      1.62 o 
   7   5  11      287.85      296.23      6.41 o 
   8   5  11       28.16       21.98      4.07 o 
   9   5  11       20.68       12.05      2.90 o 
  10   5  11       32.56       27.27      6.73 o 
  -3   6  11        6.07        5.69      3.07 o 
  -2   6  11        0.32        1.15      1.26 o 
  -1   6  11        0.20        0.74      1.31 o 
   0   6  11       28.44       24.93      4.30 o 
   1   6  11       44.08       43.93      6.96 o 
   2   6  11        0.92        0.91      1.49 o 
   3   6  11       36.60       47.76      3.60 o 
   4   6  11        1.74        0.66      0.79 o 
   5   6  11        0.30        0.59      1.80 o 
   6   6  11      196.75      186.07      8.81 o 
   7   6  11        5.60        4.40      1.84 o 
   8   6  11       11.11        9.43      2.93 o 
   9   6  11       16.75       11.11      4.57 o 
  10   6  11        1.80        5.43      2.62 o 
  -2   7  11       48.12       37.47     17.33 o 
  -1   7  11        1.78        2.92      2.97 o 
   0   7  11       30.91       24.40      3.95 o 
   1   7  11      206.12      260.43     10.23 o 
   2   7  11      237.77      264.64      9.38 o 
   3   7  11       15.27       14.84      5.17 o 
   4   7  11        0.41        2.62      2.02 o 
   5   7  11        7.22        7.95      2.87 o 
   6   7  11       83.25       90.86      6.96 o 
   7   7  11      108.81       87.31     17.59 o 
   8   7  11        1.92        1.10      4.17 o 
   9   7  11        8.99       11.78      3.45 o 
  10   7  11        2.16        4.25      2.14 o 
  -2   8  11       14.38       16.11      7.55 o 
  -1   8  11       30.27       23.11      9.75 o 
   0   8  11       47.52       40.65     10.79 o 
   1   8  11       45.01       29.16      6.42 o 
   2   8  11       35.74       32.33      8.18 o 
   3   8  11        5.72        8.50      3.73 o 
   4   8  11        7.21       12.16      4.24 o 
   5   8  11       69.43       59.67     10.97 o 
   6   8  11       32.80       32.28      5.54 o 
   7   8  11        6.19        7.47      3.21 o 
   8   8  11       16.77       29.07     13.72 o 
   9   8  11        0.01        1.86      3.11 o 
  -2   9  11       40.17       42.70     17.57 o 
  -1   9  11       22.43       15.64      6.23 o 
   0   9  11       24.13       21.58      7.16 o 
   1   9  11       26.29       22.95      5.99 o 
   2   9  11       43.66       47.92      9.39 o 
   3   9  11        6.05        5.13      2.61 o 
   4   9  11      101.27      104.93     18.97 o 
   5   9  11       50.20       50.44     11.77 o 
   6   9  11       29.69       26.13      7.70 o 
   7   9  11       61.97       56.09     12.77 o 
   8   9  11        0.14        2.96      3.82 o 
   9   9  11        7.67       10.49      3.72 o 
   0  10  11       72.52       87.90     20.14 o 
   1  10  11        6.21        1.96      2.26 o 
   2  10  11        6.91       10.29      4.72 o 
   3  10  11       20.48       13.39      5.15 o 
   4  10  11       10.40        9.72      2.93 o 
   5  10  11       20.37       16.05      4.86 o 
   6  10  11      142.34      122.51     25.97 o 
   7  10  11        4.12        9.53      3.41 o 
   8  10  11      105.77      132.44     32.73 o 
   2  11  11        0.46        1.08      3.15 o 
   3  11  11        0.06       -1.33      3.27 o 
   4  11  11        5.35        4.66      2.70 o 
   5  11  11        5.95        4.52      3.00 o 
   6  11  11       57.60       51.45     14.74 o 
  -2  -4  12       33.55       25.93     15.39 o 
  -1  -4  12       78.29       51.55     30.59 o 
   0  -4  12       11.62        6.63     10.93 o 
   1  -4  12       32.05       24.98     10.00 o 
  -4  -3  12      145.60      153.94     44.94 o 
  -3  -3  12       27.54       36.08     21.11 o 
  -2  -3  12        1.53        4.86      5.48 o 
  -1  -3  12       11.88       11.01      4.87 o 
   0  -3  12      105.75      124.35     13.86 o 
   1  -3  12        0.86       -2.69      5.52 o 
   2  -3  12       72.14       63.73     23.14 o 
   3  -3  12        0.05       -4.77      6.75 o 
  -5  -2  12       18.45       21.21     11.11 o 
  -4  -2  12      120.75      147.02      9.94 o 
  -3  -2  12        1.18        3.27      4.29 o 
  -2  -2  12       11.31       12.00     11.15 o 
  -1  -2  12       82.85       78.69      7.88 o 
   0  -2  12       30.85       22.09     12.14 o 
   1  -2  12      366.33      451.04     18.32 o 
   2  -2  12       34.77       48.06     15.45 o 
   3  -2  12       98.83       97.19     25.68 o 
   4  -2  12       26.43       24.51      8.85 o 
   5  -2  12       19.31       13.09      8.15 o 
  -5  -1  12        0.82       -0.50      7.80 o 
  -4  -1  12      179.13      162.60     11.13 o 
  -3  -1  12      133.84      138.11     10.22 o 
  -2  -1  12        0.01       -5.11      7.13 o 
  -1  -1  12       43.98       50.52     18.51 o 
   0  -1  12       82.02       75.43     26.20 o 
   1  -1  12       61.89       55.65     24.34 o 
   2  -1  12       30.80       30.68      8.19 o 
   3  -1  12        1.76        4.04      2.08 o 
   4  -1  12       94.45       74.05     22.07 o 
   5  -1  12       64.58       48.68     16.41 o 
   6  -1  12        3.17        1.84      2.12 o 
  -6   0  12       64.74       82.82     23.26 o 
  -5   0  12        9.73        8.18      6.95 o 
  -4   0  12        5.74        1.91      3.13 o 
  -3   0  12       50.53       45.09     17.54 o 
  -2   0  12       60.52       61.14     20.34 o 
  -1   0  12       73.12       62.77     30.33 o 
   0   0  12      103.10      118.40     11.81 o 
   1   0  12      134.56      161.13     16.25 o 
   2   0  12        1.85        3.00      2.90 o 
   3   0  12        4.34        2.82      2.82 o 
   4   0  12        2.30        3.94      3.16 o 
   5   0  12        2.64        4.76      2.43 o 
   6   0  12        0.55        2.86      2.28 o 
   7   0  12       24.31       16.16      4.06 o 
  -6   1  12       43.08       52.97     17.24 o 
  -5   1  12        1.54        3.98      3.31 o 
  -4   1  12        0.70        2.21      2.98 o 
  -3   1  12        2.19        6.75      3.53 o 
  -2   1  12       27.58       27.30      8.91 o 
  -1   1  12       83.17       94.31      8.01 o 
   0   1  12      186.28      224.10     20.97 o 
   1   1  12      105.13      109.67      6.56 o 
   2   1  12      103.62      134.75      9.35 o 
   3   1  12       74.22       71.65     15.58 o 
   4   1  12      112.62      122.74     10.62 o 
   5   1  12        0.80        1.66      2.19 o 
   6   1  12       52.41       46.74      3.78 o 
   7   1  12       15.31       22.44      4.72 o 
   8   1  12        0.98        2.62      1.43 o 
  -6   2  12      110.04      134.59      9.00 o 
  -5   2  12      109.60      103.95     29.54 o 
  -4   2  12       67.85       59.47     16.99 o 
  -3   2  12      197.94      221.29      9.99 o 
  -2   2  12        2.15       -1.49      4.80 o 
  -1   2  12        0.99        1.95      3.49 o 
   0   2  12      126.31      153.76      6.32 o 
   1   2  12      199.44      217.75     12.61 o 
   2   2  12      181.46      172.07      9.37 o 
   3   2  12      125.88      126.45      5.70 o 
   4   2  12        8.59        7.42      3.33 o 
   5   2  12        0.11        2.12      1.27 o 
   6   2  12        0.86        1.84      1.72 o 
   7   2  12        4.43        4.26      2.21 o 
   8   2  12       24.97       23.82      5.12 o 
  -5   3  12       54.30       56.81     16.90 o 
  -4   3  12       23.24       34.53     11.53 o 
  -3   3  12        7.45        4.64      4.33 o 
  -2   3  12      324.59      350.24     13.38 o 
  -1   3  12       34.50       33.35      7.75 o 
   0   3  12       71.16       76.05     17.12 o 
   1   3  12      255.87      265.27      9.27 o 
   2   3  12      389.41      425.02      9.36 o 
   3   3  12        1.62        4.95      2.75 o 
   4   3  12       45.75       47.53      2.53 o 
   5   3  12       58.85       52.01      5.88 o 
   6   3  12      180.83      190.21      6.53 o 
   7   3  12       42.56       42.99      7.58 o 
   8   3  12        4.22        2.44      1.96 o 
   9   3  12       98.96      107.85     14.48 o 
  -5   4  12        0.51       -1.16      5.49 o 
  -4   4  12       19.24       20.43      6.78 o 
  -3   4  12       72.62       60.47     19.73 o 
  -1   4  12       27.76       28.92      8.17 o 
   0   4  12       49.74       42.05      5.07 o 
   1   4  12        5.04        4.80      2.30 o 
   2   4  12      282.60      298.51      7.48 o 
   3   4  12      172.38      149.95     15.22 o 
   4   4  12      229.61      261.80      7.11 o 
   5   4  12      459.03      481.93     16.52 o 
   6   4  12        0.39       -0.73      1.88 o 
   7   4  12       20.64       23.44      5.78 o 
   8   4  12       92.77       77.84     15.99 o 
   9   4  12        6.51        4.88      2.36 o 
  -5   5  12        5.75        5.83      6.79 o 
  -4   5  12        4.90        2.72      3.42 o 
  -3   5  12        3.00        4.99      3.65 o 
  -2   5  12       23.10       36.92      6.26 o 
  -1   5  12       74.12       73.71      5.93 o 
   0   5  12        8.86        4.23      3.88 o 
   1   5  12        0.61        3.16      1.90 o 
   2   5  12        0.18        1.87      2.47 o 
   3   5  12       97.60      100.25      6.49 o 
   4   5  12       53.26       63.31      2.91 o 
   5   5  12        7.07        5.07      2.40 o 
   6   5  12       68.04       75.80      4.15 o 
   7   5  12      140.96      136.57      7.91 o 
   8   5  12       25.20       14.72      3.45 o 
   9   5  12       13.07       15.81      3.49 o 
  -4   6  12        3.86        4.88      3.77 o 
  -3   6  12        7.00        8.52      4.07 o 
  -2   6  12        7.11        2.54      2.24 o 
  -1   6  12       16.87       21.78      4.98 o 
   0   6  12       98.19       98.68      4.00 o 
   1   6  12      135.44      138.09      8.89 o 
   2   6  12       17.14       20.39      3.76 o 
   3   6  12      104.12       99.40      4.21 o 
   4   6  12       59.04       50.77      3.23 o 
   5   6  12      181.57      160.94      7.49 o 
   6   6  12       11.29        8.33      2.07 o 
   7   6  12       41.23       36.05      8.39 o 
   8   6  12        7.28        7.31      2.67 o 
   9   6  12        0.11        1.71      3.47 o 
  -1   7  12        0.05        0.10      1.65 o 
   0   7  12       19.53       23.55      4.44 o 
   1   7  12       84.80       94.54     23.97 o 
   2   7  12        0.35       -0.24      2.80 o 
   3   7  12       45.91       48.18      7.69 o 
   4   7  12       15.09       15.62      6.94 o 
   5   7  12       26.71       26.10      5.30 o 
   6   7  12       97.29      103.63     11.77 o 
   7   7  12       24.26       21.74      5.39 o 
   8   7  12       10.33       10.49      4.38 o 
   9   7  12        0.69        0.88      3.29 o 
  -1   8  12       13.59        8.87      6.33 o 
   0   8  12        0.86       -0.27      2.32 o 
   1   8  12       12.84       11.16      4.13 o 
   2   8  12       12.29       11.51      5.16 o 
   3   8  12        8.62        9.93      2.85 o 
   4   8  12        5.14        6.27      2.64 o 
   5   8  12        1.16        3.19      1.95 o 
   6   8  12        1.98        3.47      2.51 o 
   7   8  12       29.04       27.26      7.09 o 
   8   8  12       22.99       18.22      7.90 o 
   9   8  12        1.14        2.83      3.54 o 
  -1   9  12        3.96        0.64      3.49 o 
   0   9  12       28.33       24.55      9.90 o 
   1   9  12        0.61        3.21      1.74 o 
   2   9  12        0.06        0.02      2.07 o 
   3   9  12       44.11       49.89     12.15 o 
   4   9  12        0.08        1.39      3.08 o 
   5   9  12        4.27        6.43      2.26 o 
   6   9  12       10.57       15.41      4.46 o 
   7   9  12        2.80        3.43      2.87 o 
   8   9  12       19.71       19.44      6.62 o 
   1  10  12       31.17       26.63     10.18 o 
   2  10  12        0.30       -1.89      3.38 o 
   3  10  12        0.57       -1.49      3.22 o 
   4  10  12       46.29       45.62     12.33 o 
   5  10  12        1.47       -0.43      3.29 o 
   6  10  12        0.01        1.13      1.85 o 
   7  10  12        3.59        2.94      4.36 o 
   0  -3  13        2.51        9.27      7.40 o 
  -3  -2  13       46.90       51.69     19.26 o 
  -2  -2  13        1.20        4.39      4.39 o 
  -1  -2  13       24.72       24.55     10.13 o 
   0  -2  13      239.60      275.75     39.75 o 
   1  -2  13       35.92       35.26     17.81 o 
   2  -2  13      246.19      289.99     34.45 o 
   3  -2  13       28.06       40.55     19.72 o 
  -4  -1  13      113.38      118.30     43.00 o 
  -3  -1  13       21.18       17.36      8.29 o 
  -2  -1  13       57.58       65.47     32.95 o 
  -1  -1  13        3.90        2.29      5.84 o 
   0  -1  13       43.85       26.97     12.28 o 
   1  -1  13      188.53      184.04     28.60 o 
   2  -1  13        7.26        7.32      5.77 o 
   3  -1  13       60.77       47.79     15.16 o 
   4  -1  13       67.76       54.66     15.69 o 
   5  -1  13       20.15       15.19      5.61 o 
  -4   0  13       35.47       25.19     13.85 o 
  -3   0  13       54.64       69.89     13.59 o 
  -2   0  13        5.87        4.06      3.50 o 
  -1   0  13       37.63       43.35     17.31 o 
   0   0  13       36.91       41.20     16.51 o 
   1   0  13        6.40        7.45      7.65 o 
   2   0  13        0.03        1.51      3.68 o 
   3   0  13       12.64       23.76      8.41 o 
   4   0  13       93.48      107.01     12.21 o 
   5   0  13       42.53       45.33     11.64 o 
   6   0  13       23.91       18.61      6.13 o 
  -4   1  13        0.02        2.69      3.02 o 
  -3   1  13        0.51        2.54      3.78 o 
  -2   1  13       37.19       46.31     15.12 o 
  -1   1  13        7.40        2.93      3.73 o 
   0   1  13       20.87       29.09     15.76 o 
   1   1  13        5.44       10.61      5.56 o 
   2   1  13        2.70        3.12      2.23 o 
   3   1  13       18.04       21.64      5.97 o 
   4   1  13       16.50       16.02      5.42 o 
   5   1  13      107.38       85.97     10.62 o 
   6   1  13        3.39        0.31      2.69 o 
   7   1  13        2.14        5.73      2.92 o 
  -4   2  13       41.79       60.04     20.21 o 
  -3   2  13        1.05        1.65      3.79 o 
  -2   2  13      132.28      127.38      7.72 o 
  -1   2  13       19.07       27.61      8.97 o 
   0   2  13        4.49        3.44      2.61 o 
   1   2  13       70.07       75.52      4.48 o 
   2   2  13      129.56      133.64      7.99 o 
   3   2  13        2.11        2.46      3.18 o 
   4   2  13        7.23        5.52      3.01 o 
   5   2  13       18.81       18.40      4.51 o 
   6   2  13        0.03        2.69      2.77 o 
   7   2  13        1.99        2.04      3.00 o 
  -4   3  13       12.19       13.78      5.14 o 
  -3   3  13      192.48      212.54     27.42 o 
  -2   3  13       10.06        7.88      4.02 o 
  -1   3  13        0.02        4.95      2.87 o 
   0   3  13        2.38        2.11      2.73 o 
   1   3  13       11.36       16.84      5.22 o 
   2   3  13        0.01        1.85      2.18 o 
   3   3  13      204.44      218.76     11.90 o 
   4   3  13        4.93        6.36      4.06 o 
   5   3  13       45.53       46.06     11.99 o 
   6   3  13       10.63       12.20      3.28 o 
   7   3  13       19.20       16.33      4.42 o 
   8   3  13        7.47        6.02      3.48 o 
  -4   4  13       77.14       64.34     27.42 o 
  -3   4  13        1.55        8.29      4.77 o 
  -2   4  13      112.42      130.13      8.47 o 
  -1   4  13       46.75       40.83     10.73 o 
   0   4  13        0.04        1.49      2.34 o 
   1   4  13       53.93       58.46      5.09 o 
   2   4  13      124.52      133.29      9.09 o 
   3   4  13        0.06        1.56      1.66 o 
   4   4  13      183.28      173.14      8.03 o 
   5   4  13       15.20       13.27      5.23 o 
   6   4  13       17.06       13.61      4.88 o 
   7   4  13       70.31       71.20     13.58 o 
   8   4  13       31.56       16.96      7.45 o 
  -4   5  13        1.77        3.17      4.39 o 
  -3   5  13       93.90       87.61     24.27 o 
  -1   5  13       57.46       72.73     12.05 o 
   0   5  13       58.99       53.37     12.22 o 
   1   5  13        0.04       -0.48      2.67 o 
   2   5  13       21.74       20.68      6.09 o 
   3   5  13       71.67       75.41     13.71 o 
   4   5  13       26.78       30.09      6.46 o 
   5   5  13      113.55      114.47     13.78 o 
   6   5  13        7.77        5.59      4.75 o 
   7   5  13        0.13        1.34      1.88 o 
   8   5  13       11.04        9.19      3.29 o 
  -3   6  13       22.41       21.87      8.48 o 
  -2   6  13      123.90      129.73     30.19 o 
  -1   6  13       20.69       15.83      5.39 o 
   0   6  13        1.83        3.06      2.39 o 
   1   6  13        2.30        1.43      2.47 o 
   2   6  13        6.34        5.76      1.39 o 
   3   6  13       38.02       38.28      7.46 o 
   4   6  13       49.36       50.95      4.42 o 
   5   6  13       16.56       15.42      5.16 o 
   6   6  13        3.33        3.60      4.32 o 
   7   6  13       38.18       35.43      8.53 o 
   8   6  13       28.58       19.43      7.32 o 
  -1   7  13      158.73      149.45     10.00 o 
   0   7  13       65.72       59.27     24.87 o 
   1   7  13        3.23       10.37      5.36 o 
   2   7  13       51.24       60.46     11.86 o 
   3   7  13       41.75       30.64      7.58 o 
   4   7  13       21.53       22.75      7.42 o 
   5   7  13       40.18       33.02      9.80 o 
   6   7  13        3.05        2.06      3.33 o 
   7   7  13        2.58        3.04      2.68 o 
   8   7  13        8.93        5.19      3.03 o 
  -1   8  13        0.17        2.30      3.04 o 
   0   8  13       54.43       40.05     20.92 o 
   1   8  13        3.89        8.11      3.58 o 
   2   8  13       55.87       45.43     18.81 o 
   3   8  13        5.82        2.05      3.87 o 
   4   8  13        1.41        5.40      4.77 o 
   5   8  13       16.58       18.19      7.37 o 
   6   8  13       43.21       36.71      7.69 o 
   7   8  13        8.16        5.50      2.16 o 
   8   8  13        0.01        1.47      2.15 o 
   0   9  13        2.04        4.80      6.25 o 
   1   9  13       16.63       17.95      7.14 o 
   2   9  13       12.40       11.98      4.58 o 
   3   9  13        0.74        2.99      3.39 o 
   4   9  13       11.12       16.17      8.14 o 
   5   9  13        3.30        4.26      3.08 o 
   6   9  13       22.11       18.39      5.35 o 
   7   9  13       60.02       53.83     16.26 o 
   3  10  13       67.07       58.74     32.97 o 
   4  10  13        8.42       11.29      6.35 o 
   5  10  13       14.62        8.12      5.07 o 
  -1  -1  14       25.94       22.80     16.33 o 
   0  -1  14       68.06       51.30     16.20 o 
   1  -1  14        0.00        1.22      3.87 o 
   2  -1  14       54.62       44.76     16.04 o 
  -2   0  14       23.17       25.39      8.76 o 
  -1   0  14       52.44       44.68     18.14 o 
   0   0  14       10.90        4.78      5.67 o 
   1   0  14       27.79       31.70     13.78 o 
   2   0  14       32.12       29.61     11.06 o 
   3   0  14       19.10       23.31      6.06 o 
   4   0  14      100.54      112.01     10.85 o 
  -3   1  14       28.47       27.44     11.02 o 
  -2   1  14       19.03       16.66     11.23 o 
  -1   1  14       29.15       27.08     12.32 o 
   0   1  14        0.20        3.30      4.03 o 
   1   1  14        0.71        3.06      2.79 o 
   2   1  14       37.67       37.66      9.14 o 
   3   1  14        7.18        9.16      3.54 o 
   4   1  14       50.81       35.93     13.46 o 
   5   1  14       43.40       39.91     13.81 o 
  -3   2  14       16.31       15.37      6.44 o 
  -2   2  14       46.14       47.32     18.36 o 
  -1   2  14        0.04        2.18      6.24 o 
   0   2  14       40.42       56.12     21.58 o 
   1   2  14       33.56       23.66      6.03 o 
   2   2  14       11.30        9.98      5.92 o 
   3   2  14      144.96      153.43      7.54 o 
   4   2  14      112.06      123.15      6.92 o 
   5   2  14        3.91        1.76      3.28 o 
   6   2  14       36.89       29.15     11.55 o 
  -3   3  14        1.57        1.67      2.28 o 
  -2   3  14        0.15        4.14      3.56 o 
  -1   3  14       77.71       90.38      8.12 o 
   0   3  14       10.44        3.25      3.42 o 
   1   3  14       92.18      104.16     17.30 o 
   2   3  14        0.03        0.68      3.15 o 
   3   3  14        8.13        7.90      3.26 o 
   4   3  14      204.53      199.41      9.78 o 
   5   3  14       11.35       13.16      5.69 o 
   6   3  14        8.72        4.53      2.79 o 
   7   3  14       10.70        8.29      3.88 o 
  -3   4  14       40.25       38.11     16.73 o 
  -2   4  14       18.05       15.68     10.41 o 
  -1   4  14       27.89       22.16      9.91 o 
   0   4  14       17.58       18.76      8.25 o 
   1   4  14        6.05        7.62      3.31 o 
   2   4  14       11.51       14.23      4.71 o 
   3   4  14       14.85       12.55      3.47 o 
   4   4  14       18.54       11.26      3.58 o 
   5   4  14       19.66       23.74      5.93 o 
   6   4  14       33.42       26.81      9.57 o 
   7   4  14       15.38        8.74      2.82 o 
  -2   5  14       22.79       30.51     10.45 o 
  -1   5  14        9.19        6.46      3.99 o 
   0   5  14        0.78        2.61      2.07 o 
   1   5  14       72.68       68.40     15.31 o 
   2   5  14      113.19      129.36      7.19 o 
   3   5  14        8.82       11.57      3.46 o 
   4   5  14       57.08       56.93      4.73 o 
   5   5  14       16.26        6.79      3.22 o 
   6   5  14        0.04        4.11      2.89 o 
   7   5  14       10.67        9.67      5.52 o 
  -2   6  14       24.85       19.99      9.72 o 
  -1   6  14       13.24       13.81      7.99 o 
   0   6  14       31.09       22.84      6.46 o 
   1   6  14        2.40        2.55      1.92 o 
   2   6  14       42.14       61.75     15.81 o 
   3   6  14      200.91      238.30     12.58 o 
   4   6  14        4.72       10.22      3.24 o 
   5   6  14       57.00       51.21     16.17 o 
   6   6  14       70.08       61.53     16.69 o 
   7   6  14        7.54        6.21      3.39 o 
  -1   7  14       11.68        6.26      9.49 o 
   0   7  14        2.42        5.10      3.94 o 
   1   7  14       12.79       17.55      5.78 o 
   2   7  14        8.61       11.41      6.11 o 
   3   7  14       24.02       25.58      9.69 o 
   4   7  14       72.60       56.63     17.97 o 
   5   7  14        2.15       -3.17      5.58 o 
   6   7  14       77.64       77.56     28.30 o 
   7   7  14       26.41       18.03      9.96 o 
   0   8  14       40.46       20.31     12.54 o 
   1   8  14       27.04       17.15     11.76 o 
   2   8  14       33.83       21.84     10.12 o 
   3   8  14       47.77       31.97     13.88 o 
   4   8  14        0.17        4.33      3.73 o 
   5   8  14      102.34      111.57     27.24 o 
   6   8  14        5.71        6.34      3.80 o 
   3   9  14        0.05        3.06      2.03 o 
   4   9  14        9.18        6.36      3.85 o 
   5   9  14        2.48        4.55      4.47 o 
   0   1  15       15.42       14.83     11.82 o 
   1   1  15       33.57       31.32     14.94 o 
   2   1  15       40.10       21.48      9.15 o 
  -1   2  15       48.06       36.00     18.09 o 
   0   2  15        6.25        4.38      5.77 o 
   1   2  15       30.30       25.37     10.86 o 
   2   2  15       11.03        5.71      4.10 o 
   3   2  15       58.72       50.84     16.17 o 
   4   2  15       13.10        8.18      2.68 o 
  -1   3  15       21.51       20.08     12.98 o 
   0   3  15       27.46       28.49     14.30 o 
   1   3  15        0.15        0.42      3.01 o 
   2   3  15       46.74       38.95     12.44 o 
   3   3  15       41.96       28.47      9.27 o 
   4   3  15      184.72      209.58     10.26 o 
   5   3  15       12.93        9.63      5.52 o 
  -1   4  15       32.92       36.11     17.86 o 
   0   4  15        1.35        2.46      2.48 o 
   1   4  15      101.25      125.71      7.50 o 
   2   4  15       45.98       38.13     12.30 o 
   3   4  15       14.47       13.74      7.96 o 
   4   4  15       17.13       15.42      4.42 o 
   5   4  15       75.24       69.59     19.97 o 
   0   5  15        5.03        5.38      3.69 o 
   1   5  15        2.63        4.03      2.02 o 
   2   5  15       27.08       22.89      6.00 o 
   3   5  15       42.63       40.92      9.97 o 
   4   5  15        8.64        8.73      4.52 o 
   5   5  15        0.43        6.28      3.80 o 
   0   6  15        8.10        7.77      7.79 o 
   1   6  15       45.36       37.69     22.57 o 
   2   6  15       81.43       69.04     27.30 o 
   3   6  15       15.14       23.51      9.89 o 
   4   6  15       64.49       46.34     17.09 o 
   5   6  15        0.18        0.46      4.55 o 
   2   7  15       33.68       29.49     10.20 o 
   3   7  15        6.86       11.26      7.07 o 
   4   7  15        1.17        4.79      3.77 o 
   5   7  15       44.02       31.72     10.51 o 
                                                 
